# Supplementary material for: Feminization of the Blood–Brain Barrier Changes the Brain Transcriptome of Drosophila melanogaster Males
Source: Curr Issues Mol Biol. 2025 Aug 6;47(8):626. doi: 10.3390/cimb47080626 (PMC12384219; doi:10.3390/cimb47080626)
Supplement: Supplementary file 1 [file cimb-47-00626-s001.zip]

Archive with 6 entries (6 files):
- File S2.  Differentially expressed transcripts.xlsx
- __MACOSX/._File S2.  Differentially expressed transcripts.xlsx
- File S1 Raw counts.csv
- __MACOSX/._File S1 Raw counts.csv
- File S3. Overlap with Contreras SPG data.xlsx
- __MACOSX/._File S3. Overlap with Contreras SPG data.xlsx
