# Supplementary material for: Feminization of the Blood–Brain Barrier Changes the Brain Transcriptome of Drosophila melanogaster Males
Source: Curr Issues Mol Biol. 2025 Aug 6;47(8):626. doi: 10.3390/cimb47080626 (PMC12384219; doi:10.3390/cimb47080626)
Supplement: Supplementary file 1 [file cimb-47-00626-s001.zip › File S2. Differentially expressed transcripts.xlsx]

## Sheet: Sheet1
FBtr	Annotation Symbol	Associated Gene	Gene Symbol	SPG/traF1	SPG/traF2	+/SPG1	+/SPG2	+/traF1	+/traF2	log2FoldChange	padj	Tra (1)	Sex (2)	SPG presence (3)
				27978	27981	27977	27980	27979	27982
FBtr0344863	CG8552	Phosphatidic Acid Phospholipase A1	PAPLA1	0	0	66.4966	0	385.609	0	-22.7646	5.26761e-05
FBtr0334747	CG6395	Cysteine string protein	Csp	0	0	10.9011	1.88564	807.208	278.071	-10.5947	0.0336735		S	SPG
FBtr0089655	CG12317	Juvenile hormone Inducible-21	JhI-21	0	0	235.463	326.215	193.319	91.3939	-10.2193	1.22489e-07			SPG
FBtr0333114	CG5989	CG5989												SPG
FBtr0301537	CG1412	Rho GTPase activating protein at 19D	RhoGAP19D	0	0.973228	658.425	846.652	217.998	0	-9.79585	0.0660994			SPG
FBtr0332586	CG3573	Oculocerebrorenal syndrome of Lowe	Ocrl	0	0	154.795	247.019	213.884	0	-9.76008	0.00724889		S	SPG
FBtr0076536	CG10537	Resistant to dieldrin	Rdl	0	0	107.921	184.793	228.28	0	-9.51911	0.0116132	T	S
FBtr0077664	CG9660	toucan	toc	0	0	4.36043	218.734	146.017	116.673	-9.41853	0.000611888	T		SPG
FBtr0339599	CG9484	hyperplastic discs	hyd	0	0	77.3977	263.047	89.4613	48.6138	-9.39701	2.68735e-05		S
FBtr0304689	CG5451	Smu1 spliceosomal factor	Smu1	0	0	70.857	175.364	121.338	65.1424	-9.2519	6.30471e-06		S
FBtr0082232	CG12819	slender lobes	sle	0	0	0	151.794	136.763	142.924	-9.24733	0.0150796
FBtr0334715	CG17838	Syncrip	Syp	0	0	50.145	207.42	0	133.202	-9.10439	0.0263065
FBtr0085999	CG12110	Phospholipase D	Pld	0	0	163.516	45.2553	70.952	48.6138	-8.85183	7.1804e-05
FBtr0332407	CG9662	CG9662	Pld	0	0	73.0373	113.138	86.3764	52.5029	-8.83903	1.12549e-05
FBtr0330055	CG15113	5-hydroxytryptamine (serotonin) receptor 1B	5-HT1B	0	0	86.1186	99.9388	81.235	37.9187	-8.74753	2.68735e-05
FBtr0086934	CG4847	Cathepsin K2	CtsK2	0	0	186.409	31.113	0	64.1702	-8.63168	0.0546814
FBtr0310314	CG42354	CG42354		0	0	0	126.338	67.8672	84.5879	-8.61737	0.0379904	T	S	SPG
FBtr0306941	CG43340	Myosin-7a binding protein	M7BP	0	0	0	65.9974	74.0369	118.618	-8.50914	0.0433339	T
FBtr0084054	CG5911	ETHR	ETHR	0	0	10.9011	192.335	9.25461	44.7247	-8.50164	0.00940008
FBtr0088263	CG42236	Ran-binding protein M	RanBPM	0	0	73.0373	49.0266	24.679	106.95	-8.4811	0.000204638
FBtr0346961	CG42236	Ran-binding protein M	RanBPM	0	0	21.8022	0	117.225	102.089	-8.40757	0.0711149
FBtr0310293	CG34414	sprint	spri	0	0	21.8022	0	117.225	102.089	-8.40757	0.0711149			SPG
FBtr0077096	CG5486	Ubiquitin specific protease 47	Usp47	0	0	63.2263	93.3391	64.7823	0	-8.28416	0.0590329			SPG
FBtr0082949	CG8651	trithorax	trx	0	0	0	107.481	48.3297	64.1702	-8.27566	0.0597433		S
FBtr0074919	CG8103	Mi-2	Mi-2	0	3.89291	1.09011	230.991	1146.54	961.58	-8.23321	0.0428381	T	S	SPG
FBtr0303334	CG1837	pretaporter	prtp	0	0	28.3428	61.2833	97.6876	25.2792	-8.22615	0.000575703			SPG
FBtr0306349	CG3637	Cortactin	Cortactin	0	0	29.4329	36.77	141.904	0	-8.19505	0.0963043	T		SPG
FBtr0336705	CG1107	auxilin	aux	0	0	57.7757	32.9987	0	114.728	-8.1771	0.0792342
FBtr0301131	CG18408	CAP	CAP	0	0	40.334	50.9122	25.7073	85.5602	-8.15684	0.000326266			SPG
FBtr0345507	CG11405	Activating transcription factor 3	Atf3	0	0	28.3428	48.0838	59.6408	66.1147	-8.15457	0.000177058			SPG
FBtr0089473	CG3937	cheerio	cher	0	0	58.8659	0	105.914	35.0019	-8.13597	0.0837311	T		SPG
FBtr0303405	CG42771	CG42771		0	0	5.45054	16.9707	63.754	92.3661	-7.97455	0.0113197	T	S
FBtr0112656	CG34402	Sol1	Sol1	0	0	5.45054	120.681	41.1316	8.75048	-7.95442	0.024947			SPG
FBtr0071814	CG5820	Gp150	Gp150	0	0	40.334	35.8271	38.0467	50.5583	-7.85845	0.000190939			SPG
FBtr0333415	CG13091	Sgroppino	Sgp	0	0	0	45.2553	65.8106	48.6138	-7.81336	0.0993609		S
FBtr0076484	CG3967	α-tubulin acetylase	Atat	0	0	51.2351	39.5984	34.9619	31.1128	-7.78665	0.000300883			SPG
FBtr0085782	CG31006	slow termination of phototransduction	stops	0	0	61.0461	20.742	21.5941	41.8078	-7.67442	0.00159871
FBtr0329832	CG4114	expanded	ex	0	0	20.7121	27.3418	45.2448	43.7524	-7.59326	0.00097833			SPG
FBtr0337079	CG17328	CG17328		0	0.973228	30.523	78.254	125.451	112.784	-7.48978	0.00129843
FBtr0331429	CG7381	CG7381		0	0	32.7033	16.9707	57.5843	18.4732	-7.46696	0.00363075
FBtr0072040	CG30413	CG30413		0	0	45.7846	25.4561	19.5375	20.4178	-7.28921	0.00286427
FBtr0331628	CG17264	CG17264		0	0	19.622	33.9415	19.5375	36.9465	-7.27792	0.00225484
FBtr0075420	CG4729	1-Acylglycerol-3-phosphate O-acyltransferase 3	Agpat3	0	0	16.3516	39.5984	22.6224	30.1405	-7.2606	0.00273397			SPG
FBtr0302175	CG14808	Sarcoglycan δ	Scgdelta	0	0	45.7846	7.54255	41.1316	9.72275	-7.19508	0.0260314	T
FBtr0083652	CG14307	fruitless	fru	0	0	30.523	34.8843	24.679	11.6673	-7.16268	0.00520623			SPG
FBtr0273304	CG6091	Deubiquitinating enzyme A	Duba	1.91377	0	69.7669	43.3697	267.356	165.287	-7.14756	9.71778e-05	T	S
FBtr0345967	CG1829	Cytochrome P450 6v1	Cyp6v1	0	0	37.0637	18.8564	10.2829	24.3069	-6.99277	0.0105516			SPG
FBtr0078306	CG18023	Ecdysone-induced protein 78C	Eip78C	0	0	28.3428	32.9987	22.6224	2.91683	-6.93466	0.0428381
FBtr0113020	CG3714	Nicotinate phosphoribosyltransferase	Naprt	3.82753	0	342.294	163.108	271.469	138.063	-6.89187	2.71515e-10			SPG
FBtr0089349	CG12052	longitudinals lacking	lola	0	0	16.3516	32.0559	13.3678	12.6396	-6.71317	0.0182048			SPG
FBtr0304719	CG42282	Nimrod A	NimA	0.956883	0.973228	26.1626	5.65692	215.941	143.897	-6.66476	0.00989892
FBtr0300449	CG1276	Transcription factor IIEβ	TfIIEbeta	0	0	25.0725	12.2567	4.11316	22.3623	-6.48891	0.0612106
FBtr0072117	CG17632	brown	bw	0	0	23.9824	16.0279	6.16974	16.5287	-6.46382	0.0388521
FBtr0075167	CG5582	Cln3	Cln3	0	0	16.3516	18.8564	14.3961	9.72275	-6.38456	0.026293
FBtr0079617	CG8049	Bruton tyrosine kinase	Btk	0	0	16.3516	15.0851	12.3395	14.5841	-6.36073	0.0215069			SPG
FBtr0086118	CG3271	Post-GPI attachment to proteins 3	PGAP3	0	0	9.81098	13.1995	13.3678	17.501	-6.24716	0.0334959
FBtr0308087	CG1674	CG1674		0	0	20.7121	12.2567	6.16974	12.6396	-6.18685	0.059996
FBtr0071277	CG10701	Moesin	Moe	0	0	13.0813	11.3138	13.3678	12.6396	-6.1489	0.0353247	T	S	SPG
FBtr0302886	CG33062	CG16779		0	0	16.3516	8.48537	9.25461	8.75048	-5.91238	0.0807887			SPG
FBtr0089441	CG3114	erect wing	ewg	0	0	13.0813	10.371	6.16974	11.6673	-5.86136	0.0897332
FBtr0304847	CG18076	short stop	shot	0	5.83937	165.696	120.681	192.29	30.1405	-5.44915	0.000753481			SPG
FBtr0331349	CG16779	CG16779		0	10.7055	235.463	23.5705	328.025	230.429	-5.25661	0.00816076	T	S
FBtr0342824	CG33950	terribly reduced optic lobes	trol	1.91377	24.3307	7.63076	660.916	453.476	624.201	-5.05682	0.0243593		S	SPG
FBtr0339464	CG14438	small ovary	sov	7.65506	2.91968	207.121	332.815	18.5092	48.6138	-4.84222	0.00918986			SPG
FBtr0333836	CG10537	Resistant to dieldrin	Rdl	0	28.2236	692.219	439.354	265.299	205.15	-4.82778	0.00383624
FBtr0091520	CG33550	Chemosensory protein B 53a	CheB53a	54.5423	0.973228	729.283	179.136	827.774	898.382	-4.56795	0.0052477	T
FBtr0071847	CG11206	Liprin-γ	Liprin-gamma	0.956883	0.973228	15.2615	17.9136	21.5941	14.5841	-4.16736	0.0648955
FBtr0082054	CG8874	FER tyrosine kinase	FER	66.0249	56.4472	584.298	628.86	649.88	736.012	-3.40732	1.84972e-54	T	S	SPG
FBtr0481662	CG42344	bruchpilot	brp	2.87065	1.94646	17.4417	24.5133	20.5658	37.9187	-3.38268	0.0360849		S	SPG
FBtr0332352	CG33196	dumpy	dpy	46.8873	47.6882	150.435	455.382	212.856	1134.64	-3.36853	0.00559728		S
FBtr0071846	CG11206	Liprin-γ	Liprin-gamma	4.78441	3.89291	30.523	31.113	33.9336	35.9742	-2.9217	0.00355407	T
FBtr0339647	CG10095	defective proboscis extension response 15	dpr15	24.879	89.537	481.828	423.326	338.308	434.607	-2.87511	1.12549e-05	T	S
FBtr0340044	CG1702	Glutathione S transferase T3	GstT3	345.435	301.701	2295.77	1902.61	2085.37	1728.71	-2.62974	6.18997e-52			SPG
FBtr0306335	CG34394	GRAM domain containing 1B	GramD1B	7.65506	4.86614	32.7033	35.8271	22.6224	38.891	-2.37632	0.0443629			SPG
FBtr0339961	CG8367	combgap	cg	22.9652	18.4913	86.1186	61.2833	102.829	113.756	-2.13344	0.00159064	T		SPG
FBtr0110960	CG32982	CG32982		67.9387	33.0897	216.932	81.0825	258.101	226.54	-1.95286	0.0867328		S
FBtr0330733	CG43758	slit	sli	31.5771	84.6708	168.967	238.533	200.517	264.459	-1.90894	0.0117503		S	SPG
FBtr0339467	CG12340	windei	wde	844.928	462.283	1750.71	2770.95	2319.82	2875.99	-1.8941	1.27204e-06			SPG
FBtr0303026	CG34349	staccato	stac	244.005	345.496	1236.18	1211.52	803.095	942.135	-1.83051	2.35822e-08	T
FBtr0344276	CG31352	Uncoordinated 115a	Unc-115a	20.0945	17.5181	61.0461	58.4548	51.4145	95.283	-1.82371	0.0355146			SPG
FBtr0070178	CG3019	suppressor of white-apricot	su(w[a])	103.343	240.387	507.991	576.063	538.824	725.317	-1.77263	0.00110697	T
FBtr0305152	CG17100	clockwork orange	cwo	457.39	487.587	2415.68	838.166	1222.64	1896.91	-1.75359	0.00609093		S	SPG
FBtr0084512	CG5394	Glutamyl-prolyl-tRNA synthetase	GluProRS	56.4561	59.3669	129.723	119.738	283.808	239.18	-1.73756	0.0500359
FBtr0306154	CG7427	Squamous cell carcinoma-related oncogene	SCCRO	31.5771	58.3937	88.2988	116.91	198.46	181.815	-1.70284	0.0933357	T		SPG
FBtr0082848	CG9591	oocyte maintenance defects	omd	50.7148	61.3134	142.804	146.137	172.753	239.18	-1.64598	0.00200158			SPG
FBtr0330400	CG5627	Rab3 GDP-GTP exchange factor	Rab3-GEF	55.4992	74.9385	232.193	128.223	159.385	207.095	-1.47789	0.0195265
FBtr0100390	CG8201	par-1	par-1	63.1543	70.0724	234.373	127.281	231.365	144.869	-1.46851	0.0363286		S	SPG
FBtr0081218	CG17544	CG17544		144.489	178.101	347.745	405.412	536.768	442.385	-1.42525	4.01854e-05		S
FBtr0343558	CG44838	CG44838		46.8873	54.5008	124.272	120.681	103.857	170.148	-1.35646	0.0239182		S
FBtr0301102	CG42542	CG42542		587.526	242.334	1326.66	987.132	861.707	1066.59	-1.35363	0.0425058			SPG
FBtr0078819	CG31538	CG31538		62.1974	60.3401	159.156	186.678	129.565	143.897	-1.33791	0.00197867
FBtr0347552	CG43946	Glucose transporter 1	Glut1	72.7231	58.3937	216.932	163.108	129.565	153.619	-1.33764	0.0182048
FBtr0330257	CG9339	skywalker	sky	181.808	132.359	449.125	332.815	452.448	348.074	-1.33171	0.000326266			SPG
FBtr0084446	CG10365	CG10365		52.6286	49.6346	149.345	98.996	153.215	100.144	-1.29305	0.0575575	T		SPG
FBtr0301038	CG33233	CG33233		62.1974	51.5811	144.984	176.307	103.857	118.618	-1.25701	0.0612106
FBtr0072459	CG2679	goliath	gol	63.1543	61.3134	179.868	119.738	116.197	162.37	-1.21488	0.0446413
FBtr0345071	CG43395	Cyclic nucleotide-gated ion channel-like	Cngl	143.532	106.082	347.745	218.734	281.752	245.013	-1.12971	0.0323874	T
FBtr0474149	CG43395	Cyclic nucleotide-gated ion channel-like	Cngl	787.515	725.055	2123.53	1320.89	1536.27	1621.75	-1.12572	0.000190468
FBtr0091631	CG33653	Calcium-dependent secretion activator	Cadps	787.515	725.055	2123.53	1320.89	1536.27	1621.75	-1.12572	0.000190468
FBtr0332053	CG10712	Chromator	Chro	1326.24	909.968	2205.29	1853.58	3139.37	2388.88	-1.09995	0.00656027
FBtr0301463	CG18362	Mondo	Mondo	55.4992	59.3669	122.092	153.68	114.14	100.144	-1.09363	0.0799261
FBtr0333115	CG3095	halfway	hfw	834.402	673.474	1822.66	1557.54	1728.56	1192.98	-1.063	0.000575703			SPG
FBtr0073661	CG1848	LIM domain kinase 1	LIMK1	503.32	447.685	923.322	687.315	1166.08	1178.4	-1.05607	0.0166362
FBtr0307508	CG31817	CG31817		340.65	245.253	551.595	578.891	742.426	499.749	-1.01752	0.0136456
FBtr0083978	CG5621	CG5621		138.748	136.252	364.096	242.305	259.129	230.429	-0.993676	0.0580228
FBtr0433528	CG45988	CG45988		140.662	131.386	271.437	266.818	240.62	304.322	-0.993557	0.000575703
FBtr0433529	CG45989	CG45989		74.6369	73.9653	162.426	123.509	167.611	135.146	-0.984767	0.0529242
FBtr0433530	CG45990	CG45990		74.6369	73.9653	162.426	123.509	167.611	135.146	-0.984767	0.0529242
FBtr0070062	CG14476	Glucosidase 2 α subunit	GCS2alpha	74.6369	73.9653	162.426	123.509	167.611	135.146	-0.984767	0.0529242			SPG
FBtr0340549	CG4621	YL-1	YL-1	244.962	313.379	703.12	587.376	500.777	391.827	-0.96693	0.0973262	T
FBtr0091630	CG33653	Calcium-dependent secretion activator	Cadps	77.5075	55.474	125.362	141.423	135.734	116.673	-0.964762	0.0924417
FBtr0308084	CG15224	Casein kinase II β subunit	CkIIbeta	620.06	886.611	1980.73	1299.21	1121.86	1419.52	-0.949877	0.0758811			SPG
FBtr0433516	CG43067	Forkhead box P	FoxP	157.886	114.841	286.699	213.077	284.836	262.514	-0.939929	0.0466159	T	S
FBtr0334137	CG44007	Phosphodiesterase 1c	Pde1c	856.41	715.322	2025.42	1357.66	1301.82	1327.16	-0.935231	0.0189001
FBtr0303440	CG42784	CG42784		763.593	716.296	1740.9	925.849	1634.98	1321.32	-0.925613	0.0827001
FBtr0089851	CG33275	Puratrophin-1-like	Pura	1758.75	1827.72	4014.87	2778.49	3320.35	3417.55	-0.915504	2.7925e-05			SPG
FBtr0345068	CG34417	CG34417		96.6452	121.653	189.679	195.164	204.63	232.374	-0.913287	0.0223452	T		SPG
FBtr0300588	CG10851	B52	B52	140.662	158.636	292.149	215.906	264.271	343.213	-0.897923	0.0930434			SPG
FBtr0340461	CG4165	Ubiquitin specific protease 16/45	Usp16-45	1528.14	1294.39	3067.56	2041.2	2574.84	2693.2	-0.878108	0.00159871		S	SPG
FBtr0300416	CG12085	half pint	hfp	98.5589	89.537	139.534	171.593	194.347	183.76	-0.874132	0.0876139			SPG
FBtr0079912	CG4128	nicotinic Acetylcholine Receptor α6	nAChRalpha6	1660.19	1493.9	3465.45	2275.02	2722.91	3009.19	-0.862724	0.00190346		S
FBtr0334035	CG9902	CG9902	CG9902	848.755	693.911	1879.35	1187.01	1100.27	1390.35	-0.848638	0.097585	T
FBtr0332714	CG7540	M6	M6	591.354	508.998	1068.31	784.426	989.215	1120.06	-0.847982	0.00521703
FBtr0309965	CG12598	Adenosine deaminase acting on RNA	Adar	156.929	116.787	261.626	233.819	247.818	238.207	-0.8414	0.024947
FBtr0087073	CG8912	P-element somatic inhibitor	Psi	129.179	141.118	273.617	202.706	236.507	254.736	-0.839049	0.0363286		S
FBtr0345324	CG34355	CG34355		921.478	836.003	1871.72	1155.9	1421.1	1703.43	-0.807355	0.0443629
FBtr0086720	CG30116	CG30116		1090.85	1115.32	2539.95	1773.44	1694.62	1699.54	-0.804522	0.0256552
FBtr0077371	CG17686	DISCO Interacting Protein 1	DIP1	461.218	564.472	1127.17	805.168	760.935	839.073	-0.783759	0.0566756		S
FBtr0334103	CG42318	approximated	app	1628.61	1274.93	2736.17	2076.09	2543.99	2613.48	-0.779552	0.00184209		S
FBtr0089253	CG1793	Mediator complex subunit 26	MED26	532.027	520.677	940.764	790.083	894.613	958.663	-0.767178	2.4428e-05	T
FBtr0331199	CG42238	CG42238		596.138	422.381	780.518	949.419	974.819	761.291	-0.766794	0.0529242	T		SPG
FBtr0331636	CG31712	CG31712		199.032	251.093	410.971	412.955	310.544	395.716	-0.765615	0.0682404
FBtr0290328	CG42242	beaten path VII	beat-VII	4066.75	3928.92	8801.54	5400.47	6043.26	6732.03	-0.754382	0.0336735		S
FBtr0345076	CG42724	CG42724	CG42724	4523.19	3630.14	8729.59	5643.72	6939.93	5786.98	-0.73276	0.0602844
FBtr0087109	CG18471	gprs	gprs	864.065	893.423	1635.16	1244.52	1428.3	1527.44	-0.73103	0.000433812		S
FBtr0392911	CG6995	Scaffold attachment factor B	Saf-B	724.36	642.33	1240.54	821.196	1223.67	1246.46	-0.729151	0.0976949		S	SPG
FBtr0308894	CG40498	CG40498	CG40498	2744.34	2487.57	5401.49	3461.09	3942.47	4534.69	-0.728563	0.0304854		S
FBtr0306252	CG5442	SR family splicing factor SC35	SC35	1780.76	1558.14	3007.61	2336.31	2862.76	2809.87	-0.722015	0.000243626	T		SPG
FBtr0081441	CG9339	skywalker	sky	339.693	339.657	634.443	494.037	500.777	610.589	-0.720782	0.0195265
FBtr0303845	CG31045	Myosin heavy chain-like	Mhcl	427.727	456.444	844.834	670.345	812.35	581.42	-0.71765	0.0713999	T
FBtr0303200	CG2217	CG2217		333.952	268.611	552.685	425.212	501.806	500.722	-0.715894	0.0359236	T	S
FBtr0303202	CG42740	CG42740		1268.83	1233.08	2360.08	1594.31	1897.2	2232.34	-0.69185	0.0363626	T
FBtr0307315	CG43368	cacophony	cac	1268.83	1233.08	2360.08	1594.31	1897.2	2232.34	-0.69185	0.0363626
FBtr0300403	CG16833	Tubulin tyrosine ligase-like 4A	TTLL4A	2342.45	2719.2	4734.34	3135.82	4262.26	4137.03	-0.684388	0.0340483
FBtr0333293	CG5215	Zinc-finger protein at 72D	Zn72D	550.208	554.74	930.953	756.141	758.878	1075.34	-0.672088	0.094421			SPG
FBtr0309245	CG32626	AMP deaminase	AMPdeam	1237.25	1071.52	2164.96	1525.48	1678.17	1982.47	-0.67061	0.040178			SPG
FBtr0479746	CG2929	Phosphatidylinositol 4-kinase II α	Pi4KIIalpha	330.125	349.389	646.434	485.552	500.777	502.666	-0.651301	0.0699005	T		SPG
FBtr0329839	CG43720	Neuron navigator	Nav	309.073	282.236	488.369	471.41	477.127	419.051	-0.649664	0.00521703			SPG
FBtr0306578	CG17248	neuronal Synaptobrevin	nSyb	246.876	265.691	353.195	383.727	408.231	459.886	-0.647355	0.0568948			SPG
FBtr0299573	CG42260	CG42260	CG42260	1476.47	1445.24	2601	1714.05	2561.47	2257.62	-0.64426	0.0976949	T
FBtr0300419	CG12085	half pint	hfp	1563.55	1303.15	2720.91	1961.06	2094.63	2154.56	-0.639217	0.0423864		S
FBtr0300497	CG1651	Ankyrin	Ank	1620	1766.41	2853.9	2305.19	2431.91	2954.74	-0.638763	0.00339361		S
FBtr0305155	CG2520	like-AP180	lap	2099.4	2111.9	3749.97	2951.97	2911.09	3404.91	-0.628032	0.00223245	T		SPG
FBtr0085303	CG9983	Heterogeneous nuclear ribonucleoprotein at 98DE	Hrb98DE	1134.86	978.094	1629.71	1357.66	1571.23	1970.8	-0.627623	0.0702667	T		SPG
FBtr0082479	CG31211	CG31211		868.85	837.949	1418.23	1078.59	1334.72	1420.49	-0.621304	0.0189001
FBtr0305206	CG43128	Shaker cognate b	Shab	3401.72	3416.03	6272.48	4522.7	4714.71	5232.78	-0.605132	0.0195265		S
FBtr0072499	CG33229	CG33229		2868.74	3304.11	5765.58	4114.46	4116.25	4734.01	-0.601288	0.0648783			SPG
FBtr0347149	CG33976	Octopamine β2 receptor	Octbeta2R	3059.15	2799.98	5290.3	3679.82	4177.94	4611.5	-0.599716	0.0388521			SPG
FBtr0301780	CG40263	Major Facilitator Superfamily Transporter 17	MFS17	643.025	843.789	1131.53	1177.58	1107.47	1074.36	-0.594967	0.0167985		S
FBtr0344317	CG5685	Na/Ca-exchange protein	Calx	1010.47	962.522	1749.62	1282.23	1437.55	1485.64	-0.593368	0.028411	T
FBtr0308683	CG14235	Cytochrome c oxidase subunit 6B	COX6B	1418.1	1503.64	2692.57	1841.33	2041.16	2218.73	-0.589453	0.0905561			SPG
FBtr0300409	CG4294	CG4294	CG4294	220.083	186.86	331.393	287.56	298.204	305.294	-0.586058	0.097585
FBtr0302772	CG42678	Receptor expression enhancing protein A	ReepA	1705.17	1620.42	2763.42	2102.49	2265.32	2834.18	-0.583207	0.0466159			SPG
FBtr0331706	CG5836	Splicing factor 1	SF1	474.614	617.026	735.823	839.109	897.698	780.737	-0.575716	0.0954571	T		SPG
FBtr0344333	CG44015	HIF prolyl hydroxylase	Hph	371.271	363.987	619.182	481.781	541.909	549.335	-0.575329	0.0500359	T		SPG
FBtr0085673	CG2246	CG2246		608.578	518.73	783.788	734.456	904.896	911.022	-0.564318	0.0689863			SPG
FBtr0079639	CG8475	CG8475		623.888	587.83	911.331	997.503	862.736	802.127	-0.560417	0.0150182			SPG
FBtr0082277	CG17136	RNA-binding protein 1	Rbp1	1435.32	1316.78	2366.63	1756.47	2015.45	1922.19	-0.550065	0.0422291			SPG
FBtr0339154	CG6706	metabotropic GABA-B receptor subtype 2	GABA-B-R2	1206.63	1098.77	1845.55	1414.23	1647.32	1830.79	-0.547041	0.0466159
FBtr0077133	CG10596	Msr-110	Msr-110	2311.83	2083.68	3819.74	3135.82	2859.68	3008.22	-0.544532	0.0396113		S
FBtr0333777	CG4412	ATP synthase, coupling factor 6	ATPsynCF6	244.005	251.093	371.727	346.958	349.619	364.603	-0.532892	0.0323687	T	S	SPG
FBtr0073078	CG12076	YTH domain containing 1	Ythdc1	807.609	1023.84	1220.92	1382.17	1244.23	1444.8	-0.531201	0.0661469		S
FBtr0334168	CG3262	NUBP iron-sulfur cluster assembly factor, mitochondrial	Nubpl	4532.75	4435.97	7174	5998.22	5979.51	6545.36	-0.518532	0.000433812		S
FBtr0343789	CG7535	Glutamate-gated chloride channel subunit alpha	GluClalpha	1182.71	1101.69	1743.08	1596.19	1586.65	1610.09	-0.516249	2.7925e-05
FBtr0082627	CG5887	Desaturase 1	Desat1	1968.31	2072.98	3347.72	2727.58	3004.66	2469.58	-0.514763	0.0590329	T		SPG
FBtr0089918	CG6946	glorund	glo	2458.23	2378.57	3077.38	3231.98	3244.26	3994.11	-0.486023	0.0445655		S
FBtr0305648	CG7394	CG7394		779.86	790.261	1128.26	948.476	1113.64	1188.12	-0.479331	0.0506887		S	SPG
FBtr0070176	CG3019	suppressor of white-apricot	su(w[a])	374.141	347.442	513.441	494.98	482.268	516.278	-0.475598	0.028411
FBtr0339973	CG32944	CG32944		1497.52	1358.63	2086.47	1935.61	1772.77	2090.39	-0.465002	0.0139272		S
FBtr0113378	CG30460	CG30460		732.015	719.215	1070.49	925.849	1008.75	993.665	-0.461735	0.00676102			SPG
FBtr0481700	CG7971	Serine-arginine repetitive matrix 2/3/4	Srrm234	474.614	460.337	661.696	657.145	657.078	574.615	-0.447529	0.0640412			SPG
FBtr0086285	CG8929	CG8929		1874.53	2007.77	2938.93	2474.9	2554.27	2482.22	-0.428335	0.024947		S
FBtr0339074	CG44240	Transient receptor potential cation channel, subfamily M	Trpm	1789.37	1878.33	2667.5	2230.71	2315.71	2633.89	-0.424792	0.0405671		S	SPG
FBtr0302340	CG40498	CG40498		477.485	547.927	688.948	715.6	667.361	672.814	-0.420742	0.0665996
FBtr0345789	CG15771	N-acetylneuraminic acid phosphatase	Nanp	2481.2	2017.5	3029.41	2756.8	2983.07	3147.25	-0.405277	0.0842391	T		SPG
FBtr0308805	CG2999	unc-13	unc-13	453.563	485.641	644.254	583.605	622.116	637.812	-0.40506	0.075622
FBtr0078145	CG3696	kismet	kis	12102.7	10762	16787.7	13209.8	15706.1	14768.9	-0.403109	0.0832601	T		SPG
FBtr0079405	CG4495	Mitochondrial calcium uptake 1	MICU1	5792.97	5961.02	8161.64	6890.12	7828.38	8041.69	-0.395396	0.00782035
FBtr0082681	CG5961	CG5961		475.571	499.266	639.894	626.975	635.484	661.147	-0.394957	0.0377588	T		SPG
FBtr0339838	CG1987	Rbp1-like	Rbp1-like	739.671	672.5	875.357	967.333	957.338	897.41	-0.388787	0.0590329			SPG
FBtr0088719	CG14767	CG14767		3946.19	3823.81	4689.65	4536.85	4412.39	4802.07	-0.246908	0.028411			SPG
FBtr0089500	CG5472	Peptidyl-α-hydroxyglycine-α-amidating lyase 2	Pal2	13453.8	12981.9	11931.2	12174.6	11589.9	11658.6	0.15898	0.0963043		S
FBtr0083565	CG31196	14-3-3ε	14-3-3epsilon	24797.6	24728.7	21623.4	22117.6	21914.9	21510.6	0.184402	9.51688e-05			SPG
FBtr0079040	CG33113	Reticulon-like1	Rtnl1	7326.85	7941.54	6755.4	6698.73	6559.47	6698	0.193061	0.0925264	T		SPG
FBtr0307554	CG9565	Neprilysin 3	Nep3	8135.42	7610.64	7042.1	6513	6891.6	6590.08	0.220211	0.097585	T
FBtr0074135	CG8933	extradenticle	exd	2887.87	2744.5	2478.91	2325.94	2453.5	2355.82	0.228881	0.097585
FBtr0303485	CG42788	CG42788		6521.16	6489.48	5349.16	5567.35	5610.35	5576	0.235334	0.000765095
FBtr0088415	CG17870	14-3-3ζ	14-3-3zeta	7135.48	6702.62	6225.61	5705.94	5849.94	5698.5	0.237374	0.0792342		S	SPG
FBtr0344343	CG8348	Diuretic hormone 44	Dh44	45290.2	42493.1	37621.8	35032.3	39136.7	36344.6	0.245124	0.0546689	T	S
FBtr0071057	CG9657	rumpel	rumpel	17855.4	17080.1	14841.8	13636	14671.6	13815.1	0.294712	0.00196683			SPG
FBtr0345597	CG7499	Rh50	Rh50	16591.4	15338.1	12550.4	12924.2	13568.3	12903.1	0.297875	0.00159871	T
FBtr0077794	CG3664	Rab5	Rab5	8677.97	8197.5	6952.71	6633.68	7345.08	6489.94	0.299719	0.0275813	T	S	SPG
FBtr0086738	CG5119	poly(A) binding protein	pAbp	2287.91	2371.76	1961.1	1849.81	1812.88	1928.99	0.303339	0.0117784			SPG
FBtr0084106	CG3331	ebony	e	11770.6	11933.7	9361.85	9744.04	10023.8	9223	0.30581	0.000190468			SPG
FBtr0079346	CG10377	Heterogeneous nuclear ribonucleoprotein at 27C	Hrb27C	6333.61	6304.57	5313.19	4983.74	5404.69	4710.67	0.308487	0.0335007	T		SPG
FBtr0304687	CG42613	CG42613		3373.01	3794.62	2944.38	2935.94	2777.41	2909.05	0.309521	0.0283062
FBtr0084252	CG7057	Adaptor Protein complex 2, μ subunit	AP-2mu	27257.8	30661.5	23229.1	22454.2	24662.5	22552.9	0.318397	0.0150796		S	SPG
FBtr0070616	CG5014	VAMP-associated protein 33kDa	Vap33	2465.89	2272.49	1958.92	1897.9	1762.49	1973.72	0.319745	0.0575816			SPG
FBtr0334939	CG42596	defective proboscis extension response 21	dpr21	4472.47	4421.37	3468.72	3925.9	3273.05	3434.08	0.334862	0.075622	T	S
FBtr0073495	CG1743	Glutamine synthetase 2	Gs2	3347.18	3317.73	2406.96	2876.54	2416.48	2694.17	0.358611	0.0973262	T		SPG
FBtr0100183	CG17870	14-3-3ζ	14-3-3zeta	75126.8	75733.7	53664.9	58373.7	64046	58606.8	0.362443	0.00609093	T	S
FBtr0481666	CG42613	CG42613		25257.9	26746.2	21320.3	21558.5	18033.1	19745.9	0.366805	0.028411	T	S
FBtr0300103	CG17684	CG17684		13220.3	13813	11644.5	9920.34	10652.1	9679	0.368009	0.0328553		S
FBtr0345032	CG6767	Phosphoribosyl pyrophosphate synthetase	Prps	2266.86	2204.36	1828.11	1695.19	1628.81	1728.71	0.37832	0.0020966			SPG
FBtr0082743	CG32473	CG32473		3415.12	3554.23	2555.21	2534.3	2872.02	2700.01	0.386692	0.00272748	T	S	SPG
FBtr0081518	CG8663	nervana 3	nrv3	1756.84	1838.43	1317.94	1418.94	1478.68	1276.6	0.388651	0.0286556			SPG
FBtr0300335	CG8861	CG8861		29105.5	27897.6	22903.2	21245.5	21148.9	21231.6	0.397902	1.22489e-07	T
FBtr0345364	CG10089	CG10089		2609.42	2486.6	2103.91	1841.33	1940.38	1766.62	0.413853	0.0175348
FBtr0073068	CG12013	Glutathione peroxidase homolog with thioredoxin peroxidase activity	Gtpx	1391.31	1328.46	1094.47	1096.5	967.621	915.883	0.417008	0.0952716			SPG
FBtr0346282	CG3694	G protein gamma subunit 30A	Ggamma30A	442.08	453.524	335.753	326.215	340.364	338.352	0.418111	0.0968986	T
FBtr0330662	CG31683	CG31683		5922.15	6398	5039.57	4211.57	4720.88	4440.38	0.420504	0.00899648
FBtr0083960	CG17838	Syncrip	Syp	1430.54	1427.73	1030.15	1176.64	1005.67	1033.53	0.428637	0.0195265			SPG
FBtr0089223	CG11081	Plexin A	PlexA	1506.13	1520.18	1154.42	1042.76	1165.05	1134.64	0.42904	0.00150971
FBtr0300869	CG13124	CG13124		7510.57	6701.65	6057.73	5048.8	5123.97	4802.07	0.434635	0.0563619	T		SPG
FBtr0087416	CG11798	charlatan	chn	996.115	948.897	686.768	654.317	793.84	671.842	0.471191	0.0515339			SPG
FBtr0075037	CG3797	UDP-glycosyltransferase family 316 member A1	Ugt316A1	1475.51	1477.36	1087.93	913.592	1141.4	1075.34	0.485852	0.0279215		S
FBtr0308694	CG4396	found in neurons	fne	799.954	861.307	547.234	647.717	559.39	598.921	0.496852	0.0297288
FBtr0347562	CG34355	CG34355		8984.17	9761.48	7339.7	6135.87	6545.07	6538.55	0.497455	0.000303683	T
FBtr0331597	CG10545	G protein beta subunit 13F	Gbeta13F	4510.75	4415.53	3353.17	2761.52	3238.09	3162.81	0.512629	0.000575703			SPG
FBtr0306258	CG7740	prominin-like	promL	2689.8	2598.52	1897.88	1939.38	1658.63	1913.44	0.513352	0.000282707	T		SPG
FBtr0343993	CG3139	Synaptotagmin 1	Syt1	1400.88	1381.98	1012.71	843.823	972.763	1031.58	0.527996	0.00715028		S
FBtr0072349	CG4589	Leucine zipper and EF-hand containing transmembrane protein 1	Letm1	6990.03	6772.69	5428.74	4226.66	4892.61	3702.42	0.592957	0.0537456	T	S	SPG
FBtr0070723	CG6903	Heparan-alpha-glucosaminide N-acetyltransferase	Hgsnat	554.992	557.66	344.474	323.387	413.373	392.799	0.594371	0.0575816			SPG
FBtr0301562	CG8339	sulfateless	sfl	540.639	618	353.195	396.927	419.543	361.686	0.597277	0.0279215	T
FBtr0481733	CG8339	sulfateless	sfl	959.754	771.77	547.234	530.807	632.399	538.64	0.622985	0.0276192
FBtr0081187	CG10637	Numb-associated kinase	Nak	959.754	771.77	547.234	530.807	632.399	538.64	0.622985	0.0276192			SPG
FBtr0089511	CG5670	Na pump α subunit	Atpalpha	1923.33	1875.41	1300.5	1012.59	1110.55	1460.36	0.637568	0.0524794			SPG
FBtr0329919	CG12559	rolled	rl	58499	56556.2	32391.5	41530.2	40184.6	32344.7	0.6519	0.00097833	T
FBtr0087573	CG8479	Optic atrophy 1	Opa1	1012.38	1071.52	619.182	590.205	656.049	761.291	0.665873	0.00428746	T		SPG
FBtr0304933	CG42671	CG42671		402.848	481.748	255.085	249.847	313.629	274.182	0.695198	0.0440366		S	SPG
FBtr0112874	CG18389	Ecdysone-induced protein 93F	Eip93F	1614.26	1784.9	1092.29	1202.09	883.302	995.61	0.703822	0.00441779		S
FBtr0301916	CG8715	lingerer	lig	267.927	261.798	187.499	146.137	157.328	159.453	0.705339	0.0650873			SPG
FBtr0076168	CG7590	scylla	scyl	1059.27	1253.52	638.804	604.347	838.057	695.177	0.736521	0.019985	T		SPG
FBtr0332201	CG42533	Zizimin	Ziz	2259.2	2579.05	1537.05	1560.37	1188.7	1500.22	0.741738	0.000956529	T	S
FBtr0086895	CG10936	CG10936		368.4	267.638	188.589	180.078	138.819	147.786	0.957416	0.0500359	T
FBtr0073310	CG11357	CG11357		3850.5	4513.83	2347	2064.77	2224.19	1879.41	0.974381	1.52616e-09			SPG
FBtr0303669	CG9907	paralytic	para	735.843	782.475	420.782	287.56	360.93	411.272	1.03701	0.000586836
FBtr0303844	CG2272	slipper	slpr	274.625	244.28	160.246	116.91	106.942	105.978	1.0841	0.0263065
FBtr0331559	CG32164	Artemis	Arts	275.582	294.888	156.976	144.251	115.169	120.562	1.08795	0.00187543
FBtr0302153	CG42611	Megalin	mgl	949.228	1154.25	425.142	485.552	299.233	658.23	1.17081	0.0523426	T		SPG
FBtr0301831	CG1848	LIM domain kinase 1	LIMK1	840.143	1223.35	494.909	617.547	323.912	335.435	1.21971	0.0524794	T	S
FBtr0076661	CG7015	Upstream of N-ras	Unr	287.065	282.236	98.1098	156.508	101.801	128.34	1.22995	0.00774099
FBtr0302769	CG42678	Receptor expression enhancing protein A	ReepA	1412.36	1633.08	888.438	408.241	762.992	484.193	1.2601	0.0428381
FBtr0303904	CG5686	chico	chico	703.309	462.283	276.888	234.762	177.894	271.265	1.27892	0.00559728	T
FBtr0074800	CG32529	Histone gene-specific Epigenetic Repressor in late S phase	Hers	382.753	316.299	177.688	145.194	139.848	105.006	1.30146	0.00271875
FBtr0082549	CG10095	defective proboscis extension response 15	dpr15	141.619	122.627	61.0461	63.1689	52.4428	34.0296	1.32761	0.0770482
FBtr0079228	CG9098	CG9098		2406.56	2232.58	727.102	643.946	469.929	619.339	1.91517	1.01527e-17
FBtr0307310	CG43367	CG43367		145.446	4.86614	3.27033	2.82846	2.05658	1.94455	4.89772	0.0360849
FBtr0332604	CG43867	CG43867		102.386	107.055	0	1.88564	1.02829	0.972275	6.71276	1.27374e-08
FBtr0072522	CG32346	Enhancer of bithorax	E(bx)	221.04	100.242	1.09011	0.942819	3.08487	0.972275	6.7306	4.80882e-10
FBtr0077114	CG10539	Ribosomal protein S6 kinase	S6k	407.632	67.1527	0	1.88564	3.08487	2.91683	6.8981	3.48988e-07	T		SPG
FBtr0340089	CG3135	shifted	shf	18.1808	41.8488	0	0	0	0	7.34039	0.0877806
FBtr0331415	CG1320	mitochondrial ribosomal protein L23	mRpL23	35.4047	33.0897	0	0	0	0	7.53078	0.0311212			SPG
FBtr0079684	CG13091	Sgroppino	Sgp	53.5854	17.5181	0	0	0	0	7.58477	0.0517624
FBtr0080712	CG31732	yuri gagarin	yuri	38.2753	36.9827	0	0	0	0	7.66663	0.0171388
FBtr0305142	CG33196	dumpy	dpy	18.1808	62.2866	0	0	0	0	7.76311	0.0331787
FBtr0070983	CG3203	Ribosomal protein L17	RpL17	42.1028	39.9023	0	0	0	0	7.79051	0.00854334	T
FBtr0076321	CG8177	Anion exchanger 2	Ae2	64.1112	33.0897	0	0	0	0	8.03581	0.00363075	T	S	SPG
FBtr0303471	CG13384	CG13384		94.7314	5.83937	0	0	0	0	8.08498	0.0689863	T	S
FBtr0331251	CG43770	Sex lethal	Sxl	79.4213	21.411	0	0	0	0	8.08874	0.0102143		S	SPG
FBtr0331270	CG43770	Sex lethal	Sxl	193.29	0.973228	0	0.942819	0	0	8.31341	0.0396113
FBtr0087027	CG5522	Ral GEF with PH domain and SH3 binding motif	RalGPS	193.29	0.973228	0	0.942819	0	0	8.31341	0.0396113			SPG
FBtr0303029	CG5961	CG5961		107.171	100.242	1.09011	0	0	0	8.4079	1.03001e-07
FBtr0334994	CG17704	Nipped-B	Nipped-B	40.1891	85.6441	0	0	0	0	8.40818	0.000442572
FBtr0340422	CG32549	5' nucleotidase B	Nt5b	79.4213	48.6614	0	0	0	0	8.43384	0.000190468	T	S
FBtr0304117	CG5168	WD repeat and FYVE domain containing 2	Wdfy2	34.4478	94.4031	0	0	0	0	8.44236	0.000754018	T	S	SPG
FBtr0079231	CG9088	Lysine demethylase 5	Kdm5	93.7745	50.6079	0	0	0	0	8.60667	7.14266e-05			SPG
FBtr0072217	CG3725	Sarco/endoplasmic reticulum Ca(2+)-ATPase	SERCA	25.8358	131.386	0	0	0	0	8.72945	0.00098935		S	SPG
FBtr0331958	CG5186	scruin like at the midline	slim	184.678	599.508	3.27033	0	0	0	8.98738	1.52616e-09			SPG
FBtr0080148	CG4636	SCAR	SCAR	27.7496	165.449	0	0	0	0	9.02674	0.000366966
FBtr0079915	CG4128	nicotinic Acetylcholine Receptor α6	nAChRalpha6	26.7927	173.235	0	0	0	0	9.07685	0.000366966
FBtr0088275	CG2368	pipsqueak	psq	64.1112	283.209	0	0	0	0	9.87294	2.76209e-07	T		SPG
FBtr0342811	CG33950	terribly reduced optic lobes	trol	257.402	285.156	0	0	0	0	10.5165	2.12257e-16
				3402.68	3550.34	0	5.65692	0	0	11.2479	0.00129843
1, 2	Tra dependent (1), sex dependent (2) - Chang, P.L.; Dunham, J.P.; Nuzhdin, S.V.; Arbeitman, M.N. Somatic sex-specific transcriptome differences in Drosophila revealed by whole transcriptome sequencing. BMC Genomics 2011, 12, 364
3	Presence in SPG cells - File S3
