# Supplementary material for: Feminization of the Blood–Brain Barrier Changes the Brain Transcriptome of Drosophila melanogaster Males
Source: Curr Issues Mol Biol. 2025 Aug 6;47(8):626. doi: 10.3390/cimb47080626 (PMC12384219; doi:10.3390/cimb47080626)
Supplement: Supplementary file 1 [file cimb-47-00626-s001.zip › File S1 Raw counts.csv]

Table S1 . Raw counts
	+/SPG1	SPG/traF1	+/traF1	+/SPG2	SPG/traF2	+/traF2	log2FoldChange	padj
FBtr	27977	27978	27979	27980	27981	27982
FBtr0070000	179	134	70	53	149	67	0.517356219	0.999897108
FBtr0307554	2274	3018	2386	2467	2820	2423	0.220210798	0.097585015
FBtr0307555	9189	10380	10058	9683	10273	10164	0.017910672	0.999897108
FBtr0070002	1	1	0	16	2	1	-1.568759107	NA
FBtr0070003	5	0	3	2	4	5	-0.973078251	NA
FBtr0301569	5	0	9	21	10	18	-1.421480335	0.999897108
FBtr0343166	14	23	14	0	14	0	1.268265844	0.999897108
FBtr0070029	0	0	0	0	0	0	NA	NA
FBtr0301572	0	0	1	0	1	2	-0.617784721	NA
FBtr0070032	1	1	0	1	0	0	-0.056319954	NA
FBtr0070035	0	0	5	2	1	1	-2.04664889	NA
FBtr0070036	21	17	26	31	24	35	-0.512861745	0.999897108
FBtr0070045	1250	1661	1593	1524	1486	1612	0.015777132	0.999897108
FBtr0070046	2233	2502	2248	2114	2170	2260	0.012473055	0.999897108
FBtr0299869	14003	21185	21777	23562	20205	26390	-0.098789429	0.999897108
FBtr0299870	2837	3793	4467	4650	3854	4917	-0.191168811	0.999897108
FBtr0333910	718	934	880	935	950	1110	-0.005019176	0.999897108
FBtr0070063	1601	1713	1342	1361	1556	1283	0.157576977	0.999897108
FBtr0332992	2644	2536	2524	2529	2096	2553	-0.211354863	0.917768792
FBtr0070064	1103	1307	872	1110	640	623	-0.001492093	0.999897108
FBtr0070065	636	886	1166	1034	1338	1643	-0.054380669	0.999897108
FBtr0070066	0	24	21	0	0	28	-0.087998975	0.999897108
FBtr0070067	0	0	0	0	0	0	NA	NA
FBtr0070068	0	0	0	0	0	0	NA	NA
FBtr0342962	0	0	4	0	0	0	-2.531682022	NA
FBtr0344149	33	0	0	22	19	0	-0.616613442	0.999897108
FBtr0070069	41	31	35	50	22	40	-0.706397927	0.937393275
FBtr0070070	23	9	21	20	13	24	-1.062524151	0.866261763
FBtr0070071	14	20	8	18	11	12	0.195291022	0.999897108
FBtr0070072	0	0	1	0	0	0	-0.782513885	NA
FBtr0070073	0	2	0	1	0	0	1.649037774	NA
FBtr0070075	1	1	4	0	0	3	-2.074287315	NA
FBtr0070076	52	39	44	45	34	47	-0.430598717	0.999897108
FBtr0112947	106	104	105	114	92	167	-0.38425578	0.999897108
FBtr0336919	226	217	248	258	197	226	-0.271341266	0.974693203
FBtr0300328	11	9	15	12	6	6	-0.621926781	0.999897108
FBtr0070078	51	103	81	110	92	131	0.022423048	0.999897108
FBtr0336920	71	64	69	43	60	44	0.04916595	0.999897108
FBtr0336921	0	11	17	30	3	10	-1.046535915	0.999897108
FBtr0343501	0	0	6	5	0	5	-4.472742005	NA
FBtr0070079	549	656	582	640	593	590	0.021703958	0.999897108
FBtr0070080	1899	2375	1987	2189	2374	2281	0.126652289	0.881838675
FBtr0340145	78	120	125	94	93	119	-0.025155352	0.999897108
FBtr0070088	32	33	34	38	28	21	-0.098749358	0.999897108
FBtr0070092	5354	7739	7228	7777	7883	8030	0.085964681	0.999897108
FBtr0070093	690	634	917	788	749	811	-0.272495562	0.937393275
FBtr0070094	1291	1459	1317	1665	1460	1491	-0.037527028	0.999897108
FBtr0070099	10	12	15	39	43	14	0.472191504	0.999897108
FBtr0070100	2	0	1	1	3	4	-0.464441797	NA
FBtr0070101	5	18	18	13	0	16	-0.587674515	0.999897108
FBtr0070102	0	0	0	0	7	0	4.200674712	NA
FBtr0273442	10	17	12	21	10	13	-0.101349782	0.999897108
FBtr0344150	7	0	4	0	11	0	0.870486437	NA
FBtr0344151	0	0	11	11	0	0	-4.932962127	NA
FBtr0070103	519	549	411	526	666	454	0.285690513	0.999897108
FBtr0300326	6202	6842	6807	5667	5896	6466	-0.047260486	0.999897108
FBtr0342963	60	42	45	36	31	80	-0.665807693	0.999897108
FBtr0070107	0	10	18	0	0	0	0.049031891	NA
FBtr0070108	12	0	0	16	5	9	-1.925322376	0.999897108
FBtr0340207	0	0	0	0	0	0	NA	NA
FBtr0070109	0	0	0	0	0	0	NA	NA
FBtr0307291	25713	24683	20273	20046	24477	18623	0.143773354	0.999897108
FBtr0307292	72	26	0	0	45	22	0.460589046	0.999897108
FBtr0307293	19051	18300	13967	16105	18433	13385	0.162995981	0.999897108
FBtr0307294	25697	22547	26109	20020	22705	22352	-0.128279591	0.999897108
FBtr0307295	22011	22718	13747	19064	23320	14843	0.333334183	0.99050281
FBtr0070115	741	886	985	1069	940	1069	-0.134272979	0.999897108
FBtr0070116	399	641	428	502	482	453	0.275232596	0.929030844
FBtr0070117	0	0	21	0	0	0	-4.926003809	NA
FBtr0070118	219	78	187	249	229	253	-0.61606827	0.999897108
FBtr0070119	593	681	615	701	734	646	0.089221472	0.999897108
FBtr0070120	1774	1852	1925	2067	1715	1639	-0.115279376	0.999897108
FBtr0340081	129	249	53	118	95	63	0.848004227	0.999897108
FBtr0340082	748	659	483	548	904	832	0.195791142	0.999897108
FBtr0070121	560	606	636	643	610	623	-0.077254364	0.999897108
FBtr0308651	30	45	50	52	37	78	-0.403796013	0.999897108
FBtr0070122	1107	1367	1477	1551	1422	1707	-0.119442419	0.999897108
FBtr0343564	1220	1603	1435	1717	1555	1633	0.019219285	0.999897108
FBtr0070134	942	1239	1243	1318	1220	1248	-0.004990104	0.999897108
FBtr0343759	0	0	0	9	0	0	-3.583212254	NA
FBtr0070135	10961	15060	14508	15474	15392	14597	0.078961867	0.999897108
FBtr0070136	5338	5702	6548	6074	6818	6330	-0.014856995	0.999897108
FBtr0070137	1921	2112	2032	1986	2380	2178	0.085897552	0.999897108
FBtr0070138	63	80	70	90	76	83	-0.026103838	0.999897108
FBtr0112928	4	0	0	5	0	0	-3.675501625	NA
FBtr0345511	3	6	0	3	6	0	1.928895096	NA
FBtr0479789	459	597	580	678	467	480	-0.102728596	0.999897108
FBtr0479790	634	683	672	847	877	793	0.029738743	0.999897108
FBtr0070142	1	1	1	0	0	0	-0.111244508	NA
FBtr0290198	0	0	7	1	6	6	-0.260848888	NA
FBtr0070145	0	1	1	0	0	0	0.656574113	NA
FBtr0070146	1817	1945	1782	1947	1978	1875	0.019566285	0.999897108
FBtr0070147	139	157	242	263	229	290	-0.318989991	0.999897108
FBtr0070148	13355	17587	18940	19768	17442	19211	-0.077766164	0.999897108
FBtr0070149	2	1	0	2	1	4	-1.046270852	NA
FBtr0070150	4	1	0	0	1	2	-0.699080087	NA
FBtr0070151	5436	5413	5125	5098	5339	4792	0.006407883	0.999897108
FBtr0308652	1992	1520	1295	1675	1629	1791	-0.166411133	0.999897108
FBtr0070155	5944	8861	9989	11411	8816	11722	-0.189536371	0.999897108
FBtr0070156	4740	6951	6767	8502	6996	9118	-0.107768526	0.999897108
FBtr0070157	78	112	100	182	129	128	-0.057831844	0.999897108
FBtr0070158	255	353	352	428	302	450	-0.229981838	0.999897108
FBtr0345321	5263	7017	6921	8871	7248	7709	-0.060435187	0.999897108
FBtr0070159	799	984	1064	1137	1007	1287	-0.158478162	0.999897108
FBtr0070160	507	680	681	721	634	751	-0.07127817	0.999897108
FBtr0070161	867	814	747	709	962	709	0.160081128	0.999897108
FBtr0110791	0	0	38	0	0	0	-5.78182699	0.999897108
FBtr0339430	44	40	14	91	87	49	0.327364756	0.999897108
FBtr0339431	157	92	73	107	148	58	0.203066457	0.999897108
FBtr0339432	1540	1627	1353	1730	1414	1439	-0.05635777	0.999897108
FBtr0339433	0	11	0	0	0	0	4.828862138	NA
FBtr0339434	59	41	39	23	21	34	-0.412314449	0.999897108
FBtr0110804	0	0	2	1	2	1	-0.03516483	NA
FBtr0070163	0	1	1	0	0	2	-0.629805744	NA
FBtr0070164	0	0	0	1	0	0	-0.782513885	NA
FBtr0070165	367	528	540	602	520	571	-0.039681356	0.999897108
FBtr0307181	6225	6328	5704	6750	6401	5973	-0.014719685	0.999897108
FBtr0345512	301	281	250	342	295	351	-0.167818186	0.999897108
FBtr0070167	95	91	68	122	74	107	-0.303462695	0.999897108
FBtr0070168	203	185	156	163	178	232	-0.118798851	0.999897108
FBtr0070169	207	179	180	168	136	182	-0.295617487	0.999897108
FBtr0307182	226	331	361	347	352	387	-0.003273425	0.999897108
FBtr0332589	0	0	0	45	56	0	1.360369203	0.999897108
FBtr0070170	177	194	178	218	202	220	-0.058047593	0.999897108
FBtr0070171	2	0	1	1	0	1	-2.846189658	NA
FBtr0070173	381	526	511	573	554	510	0.076084007	0.999897108
FBtr0070179	210	207	279	441	297	338	-0.372184661	0.999897108
FBtr0070180	0	0	0	1	0	1	-1.482975348	NA
FBtr0070181	0	0	2	0	0	0	-1.544840984	NA
FBtr0113327	72	48	53	52	31	49	-0.590978172	0.999897108
FBtr0331339	0	0	2	0	0	0	-1.544840984	NA
FBtr0331340	1055	1144	978	1050	1086	929	0.088353175	0.999897108
FBtr0070182	534	730	630	710	690	668	0.103800027	0.999897108
FBtr0070183	6038	7324	6104	6409	6805	5899	0.146220782	0.851262315
FBtr0070184	3	4	3	5	3	5	-0.24299479	NA
FBtr0070185	1	0	1	12	3	2	-1.405844192	NA
FBtr0070186	24	22	74	43	35	45	-0.759800654	0.999897108
FBtr0070187	3116	3769	3292	3857	3647	3354	0.065104379	0.999897108
FBtr0070188	575	656	623	814	733	737	-0.037457422	0.999897108
FBtr0070189	64	71	62	89	89	61	0.158706835	0.999897108
FBtr0331301	6	3	2	4	4	4	-0.261546471	NA
FBtr0070195	3	6	5	10	11	7	0.408937734	0.999897108
FBtr0310459	1	0	0	1	0	0	-1.495398705	NA
FBtr0336688	6	1	4	7	5	7	-1.050203154	0.999897108
FBtr0070197	351	509	440	581	502	485	0.072583223	0.999897108
FBtr0310611	3	0	12	6	3	9	-2.367481071	0.95881863
FBtr0345513	2	2	4	10	8	8	-0.284543933	0.999897108
FBtr0070199	2	1	1	0	0	1	-1.1075113	NA
FBtr0070200	0	0	2	3	4	1	0.402484824	NA
FBtr0070201	0	0	1	0	1	1	-0.062166439	NA
FBtr0070202	1	5	3	2	4	2	1.11388058	NA
FBtr0070203	0	1	0	1	1	0	1.660179453	NA
FBtr0070205	9	12	3	7	6	6	0.455334583	0.999897108
FBtr0070206	9	14	7	18	17	17	0.240965382	0.999897108
FBtr0342729	3	4	3	0	0	0	0.275350679	NA
FBtr0070207	14	15	6	13	14	7	0.469118079	0.999897108
FBtr0070209	1696	1849	1708	1751	1783	1749	0.011282028	0.999897108
FBtr0310619	13	36	0	105	42	0	0.411991423	0.999897108
FBtr0070211	21	0	22	12	6	18	-2.672619838	0.577217158
FBtr0303284	4	15	0	12	7	7	0.908714185	0.999897108
FBtr0070212	431	463	370	491	492	437	0.085075444	0.999897108
FBtr0070213	18	21	10	22	17	9	0.303731897	0.999897108
FBtr0070215	2898	2807	2168	2097	3227	2153	0.301165245	0.999897108
FBtr0339772	385	182	265	146	145	245	-0.759495759	0.929895863
FBtr0339773	1141	394	118	1376	1386	3	0.373020908	0.999897108
FBtr0339774	7891	8042	5890	7419	6559	5076	0.082744824	0.999897108
FBtr0070216	5168	5562	5355	6362	5899	5646	-0.032413362	0.999897108
FBtr0070217	757	1070	908	895	926	908	0.143556736	0.999897108
FBtr0070218	22	28	42	31	65	83	0.022998817	0.999897108
FBtr0070219	1063	1064	920	1119	1068	922	0.021042963	0.999897108
FBtr0342736	0	0	0	7	0	0	-3.221787449	NA
FBtr0342737	167	142	167	158	151	215	-0.331258791	0.999897108
FBtr0330317	0	10	0	0	9	0	5.628796151	NA
FBtr0330318	50	22	47	0	15	29	-0.876856118	0.999897108
FBtr0330319	0	20	30	8	0	13	-0.414798849	0.999897108
FBtr0330320	45	25	15	51	27	56	-0.734835183	0.999897108
FBtr0070225	11969	11801	10106	11068	11109	9724	0.029019311	0.999897108
FBtr0332291	146	36	73	97	128	70	-0.307522799	0.999897108
FBtr0332292	50	76	46	23	37	20	0.60843134	0.999897108
FBtr0070230	1626	1965	1850	2123	1915	1977	-0.021530108	0.999897108
FBtr0070231	130	135	158	154	162	136	-0.019764914	0.999897108
FBtr0070233	1495	1718	1586	1917	1687	1665	-0.025363788	0.999897108
FBtr0070234	13	11	7	16	6	6	-0.368322204	0.999897108
FBtr0070235	0	0	0	0	0	0	NA	NA
FBtr0342738	1391	1424	1319	1301	1438	1278	0.048888462	0.999897108
FBtr0070236	302	415	318	440	447	329	0.258144096	0.999897108
FBtr0070237	61	45	77	92	32	95	-1.130725101	0.146203437
FBtr0332288	16	0	0	0	0	0	-4.615793321	NA
FBtr0070238	0	0	9	0	0	0	-3.702964689	NA
FBtr0342730	6	11	0	6	8	10	0.739057142	0.999897108
FBtr0070239	5777	6147	5245	6279	5874	5486	0.015872263	0.999897108
FBtr0070241	51	36	31	52	63	59	-0.01804324	0.999897108
FBtr0342731	479	153	375	364	343	284	-0.668800064	0.947866002
FBtr0310282	0	15	0	16	0	0	0.925971852	0.999897108
FBtr0310283	36	0	0	0	0	0	-5.787149023	0.999897108
FBtr0303264	12	11	22	0	22	23	0.138187544	0.999897108
FBtr0302877	0	0	0	1	0	0	-0.782513885	NA
FBtr0070244	604	635	525	605	626	550	0.079960167	0.999897108
FBtr0330391	604	635	525	605	626	550	0.079960167	0.999897108
FBtr0345507	54	0	103	0	0	36	-8.154568356	0.000177058
FBtr0070245	215	234	230	276	265	242	-0.004790579	0.999897108
FBtr0070250	176	227	166	238	241	220	0.172994063	0.999897108
FBtr0345522	43	45	54	54	39	72	-0.463734125	0.999897108
FBtr0070251	0	0	6	0	0	0	-3.1174473	NA
FBtr0070252	0	1	4	7	0	0	-2.478562453	NA
FBtr0070253	449	588	609	704	648	755	-0.075330188	0.999897108
FBtr0339576	607	646	638	558	598	585	-0.006667528	0.999897108
FBtr0339577	130	167	178	153	148	140	0.006507584	0.999897108
FBtr0300352	6	24	7	13	0	6	0.52860759	0.999897108
FBtr0345508	48	68	46	93	80	67	0.17698391	0.999897108
FBtr0070254	214	254	236	302	258	289	-0.077058072	0.999897108
FBtr0070257	7	3	5	6	5	3	-0.461045508	0.999897108
FBtr0070259	2016	2393	2221	2489	2419	2209	0.049185165	0.999897108
FBtr0339589	95	60	79	84	95	40	-0.014075547	0.999897108
FBtr0070260	60	85	121	129	112	88	-0.061811939	0.999897108
FBtr0339591	120	102	78	94	72	79	-0.165125737	0.999897108
FBtr0339590	2627	2768	2656	2875	2832	2750	-0.022251024	0.999897108
FBtr0070269	1092	1177	1113	1195	1257	1096	0.05407304	0.999897108
FBtr0070270	22	390	0	269	492	0	2.617670171	NA
FBtr0333115	847	526	1134	729	460	1212	-1.062996894	0.000575703
FBtr0308320	57	30	38	48	37	54	-0.619462502	0.999897108
FBtr0070272	4	2	2	4	1	1	-0.94579069	NA
FBtr0070277	1361	1272	1226	1191	1202	1363	-0.120830512	0.999897108
FBtr0302174	290	369	295	540	260	423	-0.345630985	0.999897108
FBtr0302175	28	0	24	37	0	12	-7.195078709	0.026031422
FBtr0345509	777	902	727	444	955	532	0.503107461	0.947184442
FBtr0070278	1	1	1	0	0	0	-0.111244508	NA
FBtr0344154	0	0	0	1	0	0	-0.782513885	NA
FBtr0070279	856	1039	836	992	934	887	0.084378324	0.999897108
FBtr0330407	29	18	49	14	32	54	-0.610361947	0.999897108
FBtr0333116	16	21	0	12	5	0	0.797430399	0.999897108
FBtr0070283	273	329	316	314	321	377	-0.035172092	0.999897108
FBtr0070284	420	748	372	536	777	303	0.843796857	0.104406147
FBtr0343517	169	76	242	164	125	231	-1.063301985	0.1871367
FBtr0303587	1151	1050	818	926	1233	828	0.224856492	0.999897108
FBtr0070285	15	17	24	36	35	30	-0.052448978	0.999897108
FBtr0070289	58	25	17	72	24	10	-0.743205944	0.999897108
FBtr0070290	13730	18309	19805	23494	21505	24395	-0.078596078	0.999897108
FBtr0339593	277	235	175	459	175	133	-0.401590526	0.999897108
FBtr0339594	24	17	10	94	76	25	0.271021151	0.999897108
FBtr0070294	957	1271	1241	1376	1222	1301	-0.021429289	0.999897108
FBtr0070295	167	204	203	223	232	206	0.070539068	0.999897108
FBtr0070296	252	255	285	318	286	338	-0.196176915	0.999897108
FBtr0070298	40	40	44	47	42	38	-0.103404092	0.999897108
FBtr0070301	3	2	2	2	1	2	-0.658407726	NA
FBtr0070308	341	523	448	553	418	485	-0.009171882	0.999897108
FBtr0114454	42	20	28	20	25	22	-0.397794772	0.999897108
FBtr0070310	422	405	395	432	408	411	-0.091788938	0.999897108
FBtr0339600	0	0	0	0	0	0	NA	NA
FBtr0070311	2757	3245	2804	3049	3199	2840	0.110122106	0.899513826
FBtr0070312	702	920	770	960	942	793	0.152246006	0.999897108
FBtr0070313	236	282	261	276	229	243	-0.05237385	0.999897108
FBtr0331384	918	1262	1270	1400	1273	1351	-0.014206031	0.999897108
FBtr0070314	551	792	766	848	766	835	0.002840425	0.999897108
FBtr0332579	282	293	327	372	268	346	-0.2986777	0.762544195
FBtr0070315	986	980	1010	961	1034	998	-0.036759535	0.999897108
FBtr0070316	766	329	0	389	1897	0	1.846526074	0.999897108
FBtr0344155	8878	9635	8393	8957	7460	8246	-0.077103356	0.999897108
FBtr0070317	3351	3582	2990	3576	3723	3537	0.058919931	0.999897108
FBtr0332586	99	0	222	196	0	0	-9.760076039	0.00724889
FBtr0070320	15	25	26	37	0	58	-1.489589975	0.999897108
FBtr0070318	0	0	23	0	37	0	1.606895329	0.999897108
FBtr0070319	609	605	523	584	620	580	0.030445851	0.999897108
FBtr0332587	3	0	0	0	0	16	-4.729145495	NA
FBtr0332588	74	55	65	107	70	33	-0.215854802	0.999897108
FBtr0070321	147	182	185	201	177	215	-0.113542199	0.999897108
FBtr0070328	13	9	11	13	11	11	-0.325039014	0.999897108
FBtr0070330	429	465	361	517	283	316	-0.180987693	0.999897108
FBtr0344156	232	221	381	233	464	434	0.043798644	0.999897108
FBtr0070331	328	359	368	452	361	419	-0.176441886	0.999897108
FBtr0070334	549	653	843	759	744	709	-0.089571293	0.999897108
FBtr0070335	164	270	136	257	229	185	0.37682601	0.999897108
FBtr0070336	85	91	189	139	150	159	-0.297535796	0.999897108
FBtr0070337	261	216	253	374	252	300	-0.396331963	0.840291406
FBtr0300254	232	281	246	167	184	294	-0.082759614	0.999897108
FBtr0300255	63	143	45	113	63	120	0.228024248	0.999897108
FBtr0302435	0	0	0	0	16	0	5.39348707	NA
FBtr0070338	17	17	12	25	13	17	-0.296475125	0.999897108
FBtr0070339	1141	1243	1068	1362	1321	1196	0.047607857	0.999897108
FBtr0070340	3623	3580	3319	3661	3735	3378	0.002513067	0.999897108
FBtr0070341	0	1	4	0	0	52	-4.827904195	0.985321295
FBtr0303043	4	24	60	3	4	406	-3.109390357	0.819737296
FBtr0303044	196	286	295	126	271	302	0.209972174	0.999897108
FBtr0303045	1433	1835	1556	1831	1924	1527	0.187140837	0.808165769
FBtr0310288	196	231	750	396	345	473	-0.70733926	0.999897108
FBtr0310289	1344	1526	698	1508	1487	856	0.390219799	0.999897108
FBtr0070342	1	6	8	5	9	5	0.614160244	0.999897108
FBtr0310443	21	14	16	35	16	14	-0.570510056	0.999897108
FBtr0070345	991	870	1000	719	665	977	-0.335985826	0.999897108
FBtr0070343	12	0	0	0	66	62	0.808017011	0.999897108
FBtr0070344	503	267	174	374	437	395	-0.104400982	0.999897108
FBtr0303048	73	102	153	172	140	90	-0.057889748	0.999897108
FBtr0310657	929	1029	790	1052	915	888	0.02729786	0.999897108
FBtr0310658	0	0	7	0	9	0	1.284417635	NA
FBtr0310659	0	0	0	0	0	9	-3.625618769	NA
FBtr0333801	88	28	48	10	29	64	-0.977999783	0.999897108
FBtr0070346	2568	2949	2689	3016	3022	2679	0.065726233	0.999897108
FBtr0333803	79	69	57	76	94	123	-0.093434302	0.999897108
FBtr0070347	1372	1772	1664	1832	1684	1716	0.014165672	0.999897108
FBtr0070349	2698	2169	3572	2260	1948	3906	-0.659108276	0.304316032
FBtr0070350	135	325	264	388	384	384	0.241419891	0.999897108
FBtr0070351	780	637	674	698	725	626	-0.094921523	0.999897108
FBtr0070352	87	40	44	60	81	82	-0.238381473	0.999897108
FBtr0070353	532	497	423	551	484	575	-0.14491813	0.999897108
FBtr0070354	71	79	96	83	82	19	0.188492837	0.999897108
FBtr0332580	243	266	124	222	173	115	0.24593791	0.999897108
FBtr0305583	308	455	469	440	493	454	0.128107217	0.999897108
FBtr0070355	24	27	30	25	27	27	-0.034756135	0.999897108
FBtr0070362	3070	3057	2594	2968	2865	2508	0.022596831	0.999897108
FBtr0070363	97	51	0	47	52	0	0.406450062	0.999897108
FBtr0070364	1003	1434	1418	1579	1460	1720	-0.032559701	0.999897108
FBtr0331385	384	440	483	538	408	624	-0.311103197	0.956664692
FBtr0070365	656	904	925	1075	913	1016	-0.065023181	0.999897108
FBtr0345510	147	146	157	204	177	184	-0.152482518	0.999897108
FBtr0070366	186	261	239	289	290	268	0.115062186	0.999897108
FBtr0339601	41	32	32	66	18	42	-0.908570913	0.901109316
FBtr0070367	44	54	76	87	75	143	-0.479005456	0.999897108
FBtr0070368	819	1022	991	1079	999	1015	-0.006210436	0.999897108
FBtr0070369	165	274	156	243	127	54	0.311278567	0.999897108
FBtr0070370	56	3	27	43	179	203	0.116018985	0.999897108
FBtr0339494	79	26	53	53	26	26	-1.102958633	0.877533775
FBtr0070371	871	1067	899	898	1061	797	0.23317091	0.8467175
FBtr0301926	1433	1801	1730	2154	1848	2022	-0.059359878	0.999897108
FBtr0070372	348	482	476	520	424	457	-0.04578588	0.999897108
FBtr0333511	236	223	252	277	319	319	-0.054563714	0.999897108
FBtr0309970	14	8	10	8	7	10	-0.560288322	0.999897108
FBtr0070375	674	811	847	866	843	894	-0.044228454	0.999897108
FBtr0070377	274	368	180	346	534	74	0.983474004	0.916825322
FBtr0333754	19114	22084	18773	20371	21041	18880	0.098989778	0.999897108
FBtr0333755	55	82	63	60	35	48	-0.017560573	0.999897108
FBtr0070378	3107	2937	2332	2824	2760	2354	0.034249984	0.999897108
FBtr0070379	847	849	777	853	849	678	0.041320037	0.999897108
FBtr0070380	411	440	229	435	643	243	0.654833014	0.893336764
FBtr0333260	15749	12100	11708	11703	11407	11952	-0.193214134	0.999897108
FBtr0070381	926	1175	1330	1389	1146	1357	-0.160697046	0.999897108
FBtr0070382	33	8	72	8	44	88	-1.008831099	0.999897108
FBtr0070383	230	283	603	244	337	468	-0.377624418	0.999897108
FBtr0070384	121	114	106	152	91	98	-0.278350481	0.999897108
FBtr0331410	192	245	333	291	304	349	-0.136515489	0.999897108
FBtr0070385	0	30	41	11	7	29	-0.184655012	0.999897108
FBtr0310076	10	10	19	0	23	13	0.570543213	0.999897108
FBtr0310500	33	0	0	22	33	2	0.131416751	0.999897108
FBtr0310501	18	17	28	18	0	41	-1.692737499	0.999897108
FBtr0070386	1163	1555	1767	2128	1635	1872	-0.166646872	0.999897108
FBtr0343049	162	217	195	244	198	294	-0.158375724	0.999897108
FBtr0070387	170	113	8	141	78	146	-0.347733794	0.999897108
FBtr0345609	680	754	1005	820	711	1003	-0.317654766	0.924738909
FBtr0070388	603	595	668	625	608	626	-0.130066026	0.999897108
FBtr0070389	892	1125	1008	1214	1066	1028	0.025398628	0.999897108
FBtr0070390	284	371	383	453	339	479	-0.22140451	0.999897108
FBtr0345607	5	5	7	5	0	0	-0.856498698	NA
FBtr0290085	37	27	32	46	50	19	0.141576472	0.999897108
FBtr0342764	21	47	26	64	34	51	-0.034070078	0.999897108
FBtr0070392	0	1	0	0	0	0	1.377906546	NA
FBtr0345608	1	0	0	0	1	0	0.668888731	NA
FBtr0070393	45	39	52	55	15	65	-1.066665386	0.725090943
FBtr0342765	325	297	271	374	325	297	-0.085476239	0.999897108
FBtr0332380	1	3	4	3	3	3	0.076461097	NA
FBtr0342766	0	0	0	0	0	0	NA	NA
FBtr0344153	3262	2753	2151	2472	2690	2338	0.018534008	0.999897108
FBtr0332381	8	301	299	285	229	180	0.426980155	0.999897108
FBtr0070396	791	744	731	774	762	750	-0.079461503	0.999897108
FBtr0070397	1	9	4	4	2	5	0.605284234	NA
FBtr0070398	719	956	699	927	979	808	0.239833104	0.777725906
FBtr0070399	32	32	29	34	25	42	-0.324158929	0.999897108
FBtr0070401	2787	3022	2680	2945	3069	2618	0.081099894	0.999897108
FBtr0344007	28	61	41	57	41	106	-0.224928518	0.999897108
FBtr0070402	132	56	256	248	63	0	-1.479845562	0.999897108
FBtr0070403	29	22	35	8	24	38	-0.334240766	0.999897108
FBtr0070404	0	0	0	93	0	0	-20.54614626	NA
FBtr0307284	958	1113	967	1025	853	799	0.003509884	0.999897108
FBtr0307285	175	365	23	197	511	457	1.003379373	0.999897108
FBtr0343597	55	3	42	65	118	1	0.509408444	0.999897108
FBtr0070405	499	703	815	862	752	898	-0.127518283	0.999897108
FBtr0333730	77	103	71	136	103	133	-0.061587634	0.999897108
FBtr0070406	1044	1298	1377	1332	1433	1398	0.028583228	0.999897108
FBtr0303998	2	3	2	6	2	6	-0.713933541	NA
FBtr0333731	0	0	0	3	3	3	0.016050545	NA
FBtr0070407	3	18	18	27	20	13	0.289391261	0.999897108
FBtr0308937	28	25	25	31	22	36	-0.41020702	0.999897108
FBtr0070408	389	404	303	411	425	362	0.117888688	0.999897108
FBtr0332962	2360	2154	2001	1937	2285	2162	0.002151428	0.999897108
FBtr0070411	4350	5979	4566	5590	5678	4681	0.223969685	0.338181284
FBtr0300792	3536	4149	3911	3868	4039	3988	0.037259165	0.999897108
FBtr0070412	1478	1219	1319	1250	1854	561	0.340938911	0.999897108
FBtr0346648	1547	1788	1753	1713	1666	1584	0.004698674	0.999897108
FBtr0300793	376	304	206	358	484	182	0.423797096	0.999897108
FBtr0345315	1329	1761	980	1392	877	2154	-0.207659769	0.999897108
FBtr0070414	1569	2065	1951	1998	2143	2106	0.086739784	0.999897108
FBtr0345316	1815	2416	2278	2456	2441	2527	0.04372168	0.999897108
FBtr0070415	1638	1870	1444	1738	1887	1629	0.159636934	0.987334867
FBtr0340208	2047	1652	1240	2008	1549	1231	-0.09480431	0.999897108
FBtr0474141	1638	1870	1444	1738	1887	1629	0.159636934	0.987334867
FBtr0474238	1638	1870	1444	1738	1887	1629	0.159636934	0.987334867
FBtr0070417	40	16	72	80	48	64	-1.042801741	0.883425161
FBtr0342768	374	424	395	425	419	408	0.014203161	0.999897108
FBtr0070418	1043	1244	1122	1242	1255	1143	0.076848255	0.999897108
FBtr0070419	100	79	79	101	48	156	-0.837525441	0.767605639
FBtr0342769	419	443	337	466	524	340	0.24774533	0.999897108
FBtr0070420	1023	1117	1127	1215	1134	1190	-0.07514528	0.999897108
FBtr0342770	0	46	27	55	20	0	0.672432613	0.999897108
FBtr0342771	0	29	16	17	13	39	0.197350905	0.999897108
FBtr0070423	54	32	31	35	26	51	-0.630048125	0.999897108
FBtr0070424	1	0	2	2	0	2	-3.298829054	NA
FBtr0331383	0	2	2	0	1	3	0.212796816	NA
FBtr0070425	681	868	754	844	873	841	0.101444932	0.999897108
FBtr0070426	29	41	46	126	36	42	-0.685190947	0.999897108
FBtr0310077	552	501	546	461	440	634	-0.28619944	0.999897108
FBtr0070427	6	5	8	9	10	4	0.096318029	0.999897108
FBtr0070428	6	10	0	7	5	0	1.13675972	NA
FBtr0070429	438	486	1	106	1105	152	2.085041752	0.999897108
FBtr0070430	372	446	373	774	302	391	-0.398080238	0.999897108
FBtr0344159	3271	2922	2843	2887	2411	2697	-0.202127661	0.999897108
FBtr0070431	950	1210	1160	1314	1235	1304	-0.005239827	0.999897108
FBtr0070432	215	168	304	235	280	208	-0.16378994	0.999897108
FBtr0301515	2951	2704	2334	2522	2554	2121	0.012919484	0.999897108
FBtr0343589	0	56	0	28	0	0	2.019967085	0.999897108
FBtr0345598	236	117	128	200	95	201	-0.918134146	0.348383668
FBtr0070433	184	120	145	1	0	120	-1.024623734	0.999897108
FBtr0112843	2602	2541	2111	2482	2496	2088	0.052143171	0.999897108
FBtr0070434	1100	1326	1211	1457	1447	1383	0.052066461	0.999897108
FBtr0070437	28	33	24	28	29	31	0.098789104	0.999897108
FBtr0302447	6	3	3	8	0	0	-1.577423379	NA
FBtr0302448	7	0	0	7	0	0	-4.32436283	NA
FBtr0302449	475	532	536	530	507	544	-0.064888369	0.999897108
FBtr0070438	166	66	114	239	236	151	-0.195149717	0.999897108
FBtr0308566	445	590	483	484	439	460	0.073745576	0.999897108
FBtr0070439	4470	4434	3632	3863	4531	3559	0.139652789	0.999897108
FBtr0070440	3320	3617	3283	3130	3559	3275	0.077181252	0.999897108
FBtr0340091	27	4	8	13	8	31	-1.785161359	0.815738144
FBtr0070442	208	233	230	264	260	231	0.022740287	0.999897108
FBtr0340092	172	209	186	269	222	166	0.067335365	0.999897108
FBtr0300708	0	0	0	0	5	0	3.715125499	NA
FBtr0070445	24	53	181	96	76	317	-1.29335399	0.995614296
FBtr0307159	378	442	291	342	415	203	0.426319974	0.999897108
FBtr0070446	2533	3404	3513	3799	3343	3729	-0.060856371	0.999897108
FBtr0070447	782	916	848	1043	943	944	-0.015436736	0.999897108
FBtr0070448	40	60	30	80	60	10	0.536692251	0.999897108
FBtr0340093	38	34	28	38	59	69	0.054384638	0.999897108
FBtr0300707	360	518	398	463	504	441	0.241941607	0.777725906
FBtr0308567	1898	2163	2031	2509	2177	2251	-0.05684888	0.999897108
FBtr0339401	45	35	24	35	18	37	-0.482261317	0.999897108
FBtr0345706	7	7	14	29	29	14	0.145297527	0.999897108
FBtr0070457	38	48	11	26	29	9	0.78900544	0.999897108
FBtr0070458	76	92	76	133	105	81	0.057741309	0.999897108
FBtr0303887	0	0	0	0	11	0	4.852860776	NA
FBtr0334883	17	0	30	0	17	32	-1.282638911	0.999897108
FBtr0070459	501	696	705	723	602	830	-0.140803586	0.999897108
FBtr0308831	40	29	25	31	31	35	-0.192760833	0.999897108
FBtr0070460	398	220	230	297	237	241	-0.424442757	0.999897108
FBtr0070461	5	3	9	8	2	2	-1.326770364	0.999897108
FBtr0070462	1	1	2	0	0	0	-0.701282568	NA
FBtr0070471	234	297	211	283	233	187	0.150765974	0.999897108
FBtr0070472	42	9	18	19	19	60	-1.374586471	0.916658344
FBtr0070473	25	17	44	46	24	31	-0.883320667	0.919393881
FBtr0070474	3223	3298	2560	2659	3117	2342	0.179769477	0.999897108
FBtr0070475	246	272	192	298	251	189	0.117409091	0.999897108
FBtr0070476	0	0	0	0	3	9	-0.58655704	NA
FBtr0070466	34	16	17	18	12	11	-0.602688654	0.999897108
FBtr0070467	2929	3489	2156	2839	3408	2454	0.346090335	0.690006698
FBtr0070468	1957	2304	2032	1847	2416	1838	0.233633821	0.840488931
FBtr0070469	2054	2178	2071	1687	2389	1866	0.182186525	0.999897108
FBtr0070470	112	81	134	85	99	81	-0.266975688	0.999897108
FBtr0112828	3	0	3	0	0	0	-3.157506497	NA
FBtr0301966	6	34	25	26	44	23	0.926130528	0.999897108
FBtr0302185	206	255	180	199	215	219	0.162781823	0.999897108
FBtr0331751	172	167	155	116	119	146	-0.116504598	0.999897108
FBtr0331752	117	117	147	108	170	158	0.054868589	0.999897108
FBtr0331753	16129	15936	15484	13095	15427	13909	0.027763957	0.999897108
FBtr0481696	67	86	99	83	93	42	0.234245924	0.999897108
FBtr0070477	1138	1074	1294	1035	942	1182	-0.271757813	0.924738909
FBtr0332311	598	703	337	692	790	376	0.515869413	0.994194183
FBtr0070478	98	40	64	76	49	49	-0.762399856	0.93858177
FBtr0345709	132	212	146	239	225	185	0.269468887	0.999897108
FBtr0070479	1205	1538	1457	1683	1506	1508	0.002050702	0.999897108
FBtr0070480	116	158	134	169	159	131	0.150240361	0.999897108
FBtr0070481	100	172	0	0	7	179	0.276387206	0.999897108
FBtr0070482	60	39	76	0	0	32	-1.226084182	0.999897108
FBtr0310649	47	11	92	240	220	2	0.264006926	0.999897108
FBtr0070484	48	48	46	80	67	44	0.027684868	0.999897108
FBtr0070485	10	15	12	19	15	17	0.001637157	0.999897108
FBtr0070487	564	652	563	667	595	651	-0.02963366	0.999897108
FBtr0070488	290	342	326	367	349	334	0.01220208	0.999897108
FBtr0070489	0	0	0	1	0	0	-0.782513885	NA
FBtr0070490	2529	3666	657	3451	3689	764	0.934288677	0.999897108
FBtr0070491	407	384	282	383	464	212	0.332902393	0.999897108
FBtr0070492	249	360	217	261	369	356	0.372510107	0.981689624
FBtr0070493	1012	757	868	1116	973	935	-0.243412026	0.999897108
FBtr0309881	19	33	31	10	58	22	1.079788816	0.957706771
FBtr0345318	1	382	375	290	108	425	-0.189486151	0.999897108
FBtr0070494	556	737	639	700	736	771	0.088588052	0.999897108
FBtr0332496	31	77	125	133	77	150	-0.545586728	0.999897108
FBtr0070495	955	695	774	1181	922	849	-0.273184783	0.999897108
FBtr0070496	186	428	258	27	250	286	0.759175915	0.999897108
FBtr0070498	1499	1739	1612	1857	1790	1746	0.014998377	0.999897108
FBtr0070499	693	775	737	804	770	719	0.005768152	0.999897108
FBtr0273279	2053	2817	1999	2988	2780	2208	0.222480011	0.999897108
FBtr0070501	248	324	255	259	245	366	-0.046183723	0.999897108
FBtr0273276	13	0	0	8	14	14	-0.374729917	0.999897108
FBtr0345710	145	164	164	182	199	109	0.214799876	0.999897108
FBtr0070502	1386	1652	1458	1645	1686	1546	0.087307914	0.999897108
FBtr0345716	19	39	58	67	29	10	-0.225989424	0.999897108
FBtr0070504	20	24	12	25	17	20	0.033936346	0.999897108
FBtr0070505	7	2	9	3	6	3	-0.540940214	0.999897108
FBtr0070506	69	74	82	76	72	88	-0.168796038	0.999897108
FBtr0070507	2410	2573	2859	2092	2571	2640	-0.02546173	0.999897108
FBtr0304659	70	681	0	586	480	9	1.811207039	NA
FBtr0070508	16	16	33	12	16	8	-0.187661226	0.999897108
FBtr0343600	224	264	294	359	296	350	-0.181279123	0.999897108
FBtr0070518	156	211	82	111	165	109	0.642025998	0.908576167
FBtr0070519	873	726	856	671	730	814	-0.211852227	0.999897108
FBtr0070520	93	178	64	151	109	51	0.621999117	0.999897108
FBtr0070521	179	243	176	253	310	174	0.446332604	0.88138065
FBtr0070522	84	44	54	85	82	38	-0.115257938	0.999897108
FBtr0070509	0	0	0	28	0	0	-5.217773586	NA
FBtr0070512	142	101	72	123	96	135	-0.324101946	0.999897108
FBtr0070513	0	0	0	0	0	0	NA	NA
FBtr0070515	867	1000	762	1009	918	770	0.110250557	0.999897108
FBtr0333312	74	95	124	86	42	118	-0.615821664	0.999897108
FBtr0333313	6316	5187	4694	4106	5697	4106	0.102522566	0.999897108
FBtr0333314	2630	3259	3008	2227	2673	2610	0.110524481	0.999897108
FBtr0333315	646	553	521	449	652	495	0.118656413	0.999897108
FBtr0333316	5445	5476	4807	5280	5184	4673	0.012101478	0.999897108
FBtr0333317	29	0	56	41	0	0	-7.492191469	0.145686632
FBtr0070523	0	0	1	0	0	0	-0.782513885	NA
FBtr0346736	3	0	4	3	1	0	-2.395638024	NA
FBtr0070526	1	0	0	0	0	0	-0.782513885	NA
FBtr0331606	0	0	0	3	0	0	-2.005646506	NA
FBtr0070528	0	8	0	0	0	0	4.369518383	NA
FBtr0070529	9	2	12	10	8	13	-1.191084662	0.999897108
FBtr0070530	0	0	1	0	0	2	-2.068676488	NA
FBtr0310466	0	0	0	4	0	0	-2.418070505	NA
FBtr0070531	1	0	0	15	0	0	-4.425072478	NA
FBtr0332305	0	1	0	4	0	1	-1.30873811	NA
FBtr0070534	0	1	0	0	0	0	1.377906546	NA
FBtr0344078	12	9	8	0	4	7	-0.163944108	0.999897108
FBtr0332304	0	0	0	0	0	2	-1.495864667	NA
FBtr0070536	16	11	7	8	14	11	0.176372858	0.999897108
FBtr0070537	1	1	1	1	0	2	-1.379171218	NA
FBtr0070539	0	1	0	0	0	1	0.656574113	NA
FBtr0070540	0	1	0	0	0	0	1.377906546	NA
FBtr0070541	0	0	0	0	0	1	-0.782513885	NA
FBtr0070542	40	55	40	64	48	40	0.109698663	0.999897108
FBtr0070543	544	685	680	789	649	753	-0.105503974	0.999897108
FBtr0345708	65	121	124	132	157	123	0.278547106	0.999897108
FBtr0070546	0	2	1	2	1	0	0.974180285	NA
FBtr0113325	3	0	2	4	0	0	-3.678891884	NA
FBtr0070550	0	0	0	1	0	1	-1.482975348	NA
FBtr0070552	0	0	0	1	0	0	-0.782513885	NA
FBtr0070553	1	0	1	0	0	0	-1.550430518	NA
FBtr0070554	0	0	2	2	2	2	-0.605368004	NA
FBtr0070555	0	0	0	1	0	1	-1.482975348	NA
FBtr0070556	1	2	1	0	0	1	0.318812794	NA
FBtr0070557	1	0	0	0	0	0	-0.782513885	NA
FBtr0070558	10	9	0	36	20	85	-1.183922862	0.999897108
FBtr0332493	34	59	166	44	63	146	-0.732079433	0.999897108
FBtr0070560	4	0	12	5	0	4	-5.154329453	NA
FBtr0309498	1295	1449	850	1303	1496	893	0.37554785	0.981231877
FBtr0309499	71	44	38	76	43	79	-0.658239825	0.999897108
FBtr0309500	10	19	20	19	18	15	0.156586841	0.999897108
FBtr0309501	1695	1979	1696	1509	1791	1517	0.164927066	0.999897108
FBtr0070562	429	359	327	392	387	359	-0.079457226	0.999897108
FBtr0343758	8	8	4	0	4	0	0.855916209	NA
FBtr0070563	0	0	1	0	1	1	-0.062166439	NA
FBtr0070564	1	1	0	20	2	1	-1.854604287	NA
FBtr0070565	0	0	0	0	0	0	NA	NA
FBtr0332495	1	2	0	1	0	0	0.936135135	NA
FBtr0070566	1	0	0	1	0	1	-2.081956532	NA
FBtr0070567	4	1	2	3	9	3	0.677386388	NA
FBtr0070568	1078	1328	1326	1472	1369	1386	-0.019118687	0.999897108
FBtr0331609	25	45	11	18	27	29	0.729015291	0.999897108
FBtr0331610	155	125	66	111	74	72	-0.101375657	0.999897108
FBtr0331611	0	37	0	0	77	60	1.918826	NA
FBtr0331612	334	581	937	523	451	527	-0.229645926	0.999897108
FBtr0332285	1766	1493	1218	1274	1547	1376	0.038093432	0.999897108
FBtr0070570	0	0	1	1	0	1	-2.055979169	NA
FBtr0307179	26	57	40	68	39	74	-0.154000701	0.999897108
FBtr0307180	20	0	13	0	20	0	0.147885008	0.999897108
FBtr0070577	14	16	14	13	14	21	-0.106986665	0.999897108
FBtr0307277	148	0	192	126	163	282	-1.244630375	0.999897108
FBtr0307278	480	561	520	464	822	320	0.565866798	0.817034211
FBtr0301821	599	660	485	396	674	479	0.371955987	0.999897108
FBtr0301822	1138	969	958	542	1122	944	0.144386511	0.999897108
FBtr0301823	1714	1883	1265	1354	2146	1481	0.402931063	0.704209156
FBtr0301824	382	445	272	363	540	290	0.527646789	0.660169089
FBtr0343578	400	612	266	465	388	229	0.491290811	0.999897108
FBtr0070582	814	831	847	656	1011	897	0.131460372	0.999897108
FBtr0070583	184	180	121	197	172	220	-0.093446816	0.999897108
FBtr0070584	1034	1395	1295	1357	1169	1093	0.042686221	0.999897108
FBtr0307279	330	418	336	584	457	323	0.105432539	0.999897108
FBtr0307280	217	218	218	62	155	310	-0.190515833	0.999897108
FBtr0070586	184	191	237	224	233	244	-0.124704825	0.999897108
FBtr0333793	60	130	65	110	87	62	0.496080613	0.999897108
FBtr0333794	115	107	73	87	87	84	0.040833943	0.999897108
FBtr0333795	1454	1342	1179	1147	1108	1176	-0.087635932	0.999897108
FBtr0343540	9	9	1	10	9	8	0.308213745	0.999897108
FBtr0344969	0	0	7	0	0	0	-3.340075767	NA
FBtr0070590	595	763	739	846	717	825	-0.075621578	0.999897108
FBtr0070591	0	14	61	41	11	88	-1.955778336	0.999897108
FBtr0114487	7799	8608	6742	6972	7646	6645	0.13948115	0.999897108
FBtr0344077	1563	1653	1813	1468	1644	1718	-0.057352799	0.999897108
FBtr0070608	5	2	5	16	8	5	-0.660425284	0.999897108
FBtr0070609	0	16	1	53	0	0	-0.736730041	0.999897108
FBtr0070610	17	49	49	11	7	20	0.122721986	0.999897108
FBtr0340201	0	0	69	0	43	35	-0.32694389	0.999897108
FBtr0340202	365	389	336	393	421	355	0.10046026	0.999897108
FBtr0070612	1	3	5	4	3	0	0.209903411	NA
FBtr0070613	374	340	267	397	328	247	-0.008121847	0.999897108
FBtr0345711	321	538	492	427	439	491	0.118054299	0.999897108
FBtr0344825	136	143	67	133	116	127	0.100234499	0.999897108
FBtr0344826	21	77	97	60	34	19	0.111363459	0.999897108
FBtr0070616	3182	4674	3183	4164	4543	3532	0.319745114	0.057581592
FBtr0070617	48	20	0	41	0	19	-1.515243322	0.999897108
FBtr0070618	3898	3950	4565	4121	4402	3928	-0.045715347	0.999897108
FBtr0342739	9967	11663	10522	9140	11953	10381	0.174474243	0.98902968
FBtr0070624	0	0	6	11	0	8	-5.100174336	NA
FBtr0445312	11	8	0	0	7	0	1.277082915	NA
FBtr0070625	979	1256	1039	1253	1298	1202	0.135822569	0.999897108
FBtr0070626	791	512	555	500	530	392	-0.183784304	0.999897108
FBtr0342740	7398	7626	6595	7556	7466	6968	0.0191196	0.999897108
FBtr0070627	1199	1860	1448	1841	1943	1626	0.263890601	0.819361354
FBtr0332387	307	282	307	231	128	358	-0.62415015	0.947184442
FBtr0345712	438	346	323	231	392	277	0.137090834	0.999897108
FBtr0347157	4	0	3	5	1	3	-2.963007007	NA
FBtr0070638	202	269	233	338	293	267	0.062789115	0.999897108
FBtr0070640	12	10	5	20	25	15	0.389136742	0.999897108
FBtr0070639	1267	1538	1526	1621	1814	1787	0.058450125	0.999897108
FBtr0070641	1410	1745	1854	1875	1845	1984	-0.043209844	0.999897108
FBtr0307206	161	113	117	117	85	117	-0.444064917	0.999897108
FBtr0070642	16	0	8	23	23	18	-0.535869613	0.999897108
FBtr0333183	5	13	0	5	16	10	1.491764545	0.999897108
FBtr0333184	0	18	13	10	2	0	0.749302174	0.999897108
FBtr0070643	74	172	57	154	117	99	0.547390749	0.999897108
FBtr0300931	839	615	883	526	1140	491	0.280744203	0.999897108
FBtr0301124	37	0	10	41	17	6	-1.523696781	0.999897108
FBtr0305179	438	0	103	487	173	85	-1.740516601	0.999897108
FBtr0305180	542	641	325	132	460	408	0.55369019	0.999897108
FBtr0305181	251	248	156	157	219	161	0.287885211	0.999897108
FBtr0305183	0	0	0	0	0	62	-20.02421351	NA
FBtr0305185	0	7	0	7	0	0	1.016312608	NA
FBtr0345713	6696	6477	5688	5712	5751	5750	-0.032225301	0.999897108
FBtr0070644	747	874	850	894	884	886	2.84E-05	0.999897108
FBtr0070645	3	0	3	0	2	1	-0.907553937	NA
FBtr0070646	0	0	0	2	1	0	-0.018567674	NA
FBtr0070647	0	0	0	7	0	0	-3.221787449	NA
FBtr0070652	1796	2158	1847	1975	2107	1824	0.13592732	0.863875459
FBtr0070654	5	3	2	12	3	1	-0.776453928	NA
FBtr0070655	441	581	581	644	556	630	-0.06731081	0.999897108
FBtr0070656	30	60	0	90	0	60	-0.615410941	0.999897108
FBtr0343574	362	331	375	358	386	353	-0.076673684	0.999897108
FBtr0070657	7	3	7	9	6	12	-1.009200174	0.999897108
FBtr0345707	0	4	4	0	0	4	-0.063853086	NA
FBtr0070658	0	0	1	5	1	0	-1.570617269	NA
FBtr0070660	1	0	0	3	0	2	-3.049321705	NA
FBtr0070661	0	0	1	2	0	0	-2.043110136	NA
FBtr0307050	0	0	3	0	0	0	-2.115878569	NA
FBtr0343573	0	0	0	0	1	0	1.390212127	NA
FBtr0070663	0	0	0	1	0	0	-0.782513885	NA
FBtr0070665	454	533	316	569	537	416	0.229995466	0.999897108
FBtr0070666	977	993	734	1003	1150	891	0.188673639	0.999897108
FBtr0070667	1112	1090	1031	1361	1238	1204	-0.072321764	0.999897108
FBtr0336884	4012	4492	4434	4620	4344	4589	-0.057888751	0.999897108
FBtr0343523	89	189	70	143	155	101	0.721427776	0.704051688
FBtr0343524	234	124	183	183	154	145	-0.493814404	0.995812446
FBtr0070668	614	680	414	534	556	350	0.298428811	0.999897108
FBtr0333185	24	38	21	30	18	9	0.347033812	0.999897108
FBtr0333186	239	295	444	451	418	530	-0.266859256	0.999897108
FBtr0070669	510	552	531	679	629	584	-0.018948302	0.999897108
FBtr0070670	469	570	524	645	618	586	0.041213139	0.999897108
FBtr0070671	1267	1551	1252	1495	1426	1358	0.089477771	0.999897108
FBtr0343297	252	214	301	165	262	184	0.002102168	0.999897108
FBtr0070672	14	7	0	0	0	0	-0.184684925	NA
FBtr0300609	485	403	324	371	537	321	0.254094696	0.999897108
FBtr0343569	968	1084	861	771	1047	738	0.281369194	0.999897108
FBtr0308914	483	210	274	322	224	233	-0.675042911	0.889557622
FBtr0308915	44	190	131	184	199	246	0.334185736	0.999897108
FBtr0070674	2807	3080	2153	2870	3012	2102	0.230260693	0.999897108
FBtr0308916	11780	12429	11265	11019	12047	10830	0.059031855	0.999897108
FBtr0070675	955	1471	1293	1737	1713	1655	0.130228268	0.999897108
FBtr0343566	555	705	938	781	511	963	-0.468185249	0.860609428
FBtr0070676	493	583	476	670	592	467	0.102155803	0.999897108
FBtr0070677	301	380	400	419	372	427	-0.095285951	0.999897108
FBtr0070678	438	540	479	660	593	526	0.055768545	0.999897108
FBtr0070679	1	0	0	0	0	0	-0.782513885	NA
FBtr0070685	533	888	118	733	840	661	0.711516342	0.999897108
FBtr0343531	2643	2130	2564	2077	2259	1982	-0.14998646	0.999897108
FBtr0070698	1045	1430	1380	1504	1339	1496	-0.023836835	0.999897108
FBtr0343567	16	6	6	22	27	33	-0.257496709	0.999897108
FBtr0070699	651	783	793	768	842	854	0.026649722	0.999897108
FBtr0070701	1559	2086	1710	1921	2158	1735	0.235865881	0.141364599
FBtr0308917	2899	2961	2331	2516	2836	2426	0.121047381	0.999897108
FBtr0070702	2947	3650	3205	3475	3691	3332	0.121522538	0.508871254
FBtr0343568	0	0	0	0	0	0	NA	NA
FBtr0070704	12	18	28	36	12	28	-0.836346933	0.999897108
FBtr0070706	4556	5693	4197	4853	6180	5023	0.290657954	0.145686632
FBtr0070707	949	787	1137	790	961	832	-0.153869809	0.999897108
FBtr0307065	33312	39761	37377	29215	37948	34452	0.143198448	0.999897108
FBtr0474174	4556	5693	4197	4853	6180	5023	0.290657954	0.145686632
FBtr0070711	1195	1370	839	1403	1608	1022	0.35989495	0.943557133
FBtr0070708	7769	10059	10144	9662	9806	11085	-0.016857324	0.999897108
FBtr0070709	8	2	3	22	5	0	-1.265431463	0.999897108
FBtr0070710	2045	2008	1424	2187	1995	1443	0.110148205	0.999897108
FBtr0070712	133	140	131	181	129	128	-0.147656289	0.999897108
FBtr0070715	2	1	1	2	1	2	-0.866419842	NA
FBtr0070716	0	0	2	3	1	0	-1.335693259	NA
FBtr0070717	2	2	4	7	4	2	-0.36012553	NA
FBtr0070721	75	89	44	76	64	34	0.34894813	0.999897108
FBtr0300997	1265	1321	1240	1094	1253	1163	0.044925911	0.999897108
FBtr0342951	13	277	0	282	266	99	1.477029037	0.999897108
FBtr0342952	368	254	223	271	320	185	0.057889945	0.999897108
FBtr0343533	910	887	928	767	835	924	-0.102139543	0.999897108
FBtr0070723	324	565	408	421	635	372	0.59437141	0.057581592
FBtr0343535	1471	1617	1475	1797	1599	1795	-0.080043246	0.999897108
FBtr0070724	1720	1686	1509	1237	1141	1532	-0.158808689	0.999897108
FBtr0070725	812	730	949	762	746	845	-0.255060888	0.963003963
FBtr0301793	633	655	776	946	854	1128	-0.254169469	0.999897108
FBtr0301794	95	28	174	84	165	98	-0.286131682	0.999897108
FBtr0301796	116	103	54	81	160	232	0.071409657	0.999897108
FBtr0343528	0	22	102	39	38	90	-0.981706236	0.999897108
FBtr0343529	209	38	25	108	201	33	0.26049469	0.999897108
FBtr0300018	0	0	0	1	0	0	-0.782513885	NA
FBtr0479779	0	0	0	5	1	1	-1.557707835	NA
FBtr0070731	0	0	0	0	0	0	NA	NA
FBtr0332312	0	0	0	18	0	5	-4.943871652	NA
FBtr0332313	0	0	0	0	10	0	4.715338111	NA
FBtr0481622	13	0	14	14	0	0	-5.87771334	0.553070056
FBtr0481623	0	0	0	0	0	0	NA	NA
FBtr0481624	0	8	0	15	0	5	-0.313998187	NA
FBtr0299602	1	0	0	0	0	1	-1.513575069	NA
FBtr0070734	0	1	1	4	0	2	-1.81692256	NA
FBtr0070735	0	0	0	1	0	0	-0.782513885	NA
FBtr0070736	1	1	0	3	1	0	-0.028434402	NA
FBtr0070741	2	1	1	1	1	6	-1.373340038	NA
FBtr0070742	5672	4986	4480	3888	4491	4466	-0.039895293	0.999897108
FBtr0344669	30	58	39	54	28	78	-0.271168786	0.999897108
FBtr0070748	1437	2022	1850	2350	1943	2231	-0.037865904	0.999897108
FBtr0070750	0	0	0	1	0	0	-0.782513885	NA
FBtr0340475	0	0	1	8	0	0	-3.596974155	NA
FBtr0070751	453	539	481	519	559	511	0.102199844	0.999897108
FBtr0070753	0	0	0	0	0	0	NA	NA
FBtr0070752	1015	1096	730	1095	881	984	-0.012685589	0.999897108
FBtr0112876	56	0	0	130	89	92	-0.656736275	0.999897108
FBtr0340477	739	947	1051	772	1254	843	0.308831967	0.999897108
FBtr0301881	1	2	5	10	1	0	-1.442468503	NA
FBtr0070755	0	24	28	45	20	8	0.101844991	0.999897108
FBtr0340478	18	0	0	0	0	8	-5.268997292	NA
FBtr0070757	0	1	0	2	1	1	0.414366137	NA
FBtr0070758	3	2	3	10	5	2	-0.393548477	NA
FBtr0070759	12	4	2	11	1	8	-1.79052109	0.999897108
FBtr0300994	1077	783	540	734	1112	545	0.311945394	0.999897108
FBtr0300995	26	0	16	0	46	0	1.000342904	0.999897108
FBtr0302118	137	234	140	100	187	99	0.748390225	0.58503435
FBtr0302119	148	124	13	44	130	142	0.469480747	0.999897108
FBtr0331757	326	280	34	85	177	118	0.589900835	0.999897108
FBtr0331758	6187	6065	5365	4735	5824	4990	0.088670531	0.999897108
FBtr0070763	502	492	422	506	541	464	0.063427043	0.999897108
FBtr0070764	6485	8393	7901	8635	8060	8451	0.008966604	0.999897108
FBtr0308348	2450	2774	2845	3319	2930	2912	-0.069908631	0.999897108
FBtr0300467	0	0	0	6	0	5	-3.891550645	NA
FBtr0331602	230	120	158	146	177	118	-0.212123898	0.999897108
FBtr0331603	803	789	632	749	715	722	-0.015207054	0.999897108
FBtr0331604	0	23	10	5	0	15	0.572463662	0.999897108
FBtr0301950	282	169	217	194	157	234	-0.579883314	0.718774997
FBtr0301952	1036	926	821	798	887	809	-0.0051999	0.999897108
FBtr0301953	7256	5895	6604	5159	5650	6014	-0.189725249	0.999897108
FBtr0301954	9	7	6	6	6	11	-0.364705455	0.999897108
FBtr0344555	0	0	0	6	0	5	-3.891550645	NA
FBtr0344556	803	789	632	749	715	722	-0.015207054	0.999897108
FBtr0344557	1036	926	821	798	887	809	-0.0051999	0.999897108
FBtr0070772	135	160	27	95	273	29	1.517710986	0.778967797
FBtr0070775	145	19	64	70	84	105	-0.971450892	0.999897108
FBtr0340461	128	103	189	182	92	189	-0.878108475	0.001598713
FBtr0340462	973	1102	1039	1087	902	1003	-0.095189676	0.999897108
FBtr0070776	16	22	18	28	20	20	-0.01610641	0.999897108
FBtr0070777	134	148	202	213	195	156	-0.092362088	0.999897108
FBtr0340460	20	22	20	28	14	34	-0.555320234	0.999897108
FBtr0070778	563	647	616	550	629	486	0.13840047	0.999897108
FBtr0344824	0	0	0	0	0	147	-20.31707992	NA
FBtr0339781	3381	4291	4540	4395	3969	5306	-0.147861303	0.999897108
FBtr0479797	563	647	616	550	629	486	0.13840047	0.999897108
FBtr0345786	10	8	4	7	9	8	0.162405342	0.999897108
FBtr0070780	2218	3108	2889	2790	3204	3185	0.132313663	0.999897108
FBtr0345785	29	34	53	56	45	63	-0.393100391	0.999897108
FBtr0070782	88	111	107	124	110	127	-0.066887609	0.999897108
FBtr0070783	2067	2498	2582	2786	2730	2917	-0.03923124	0.999897108
FBtr0308579	105	78	120	143	76	94	-0.643038631	0.640517023
FBtr0070785	282	313	337	366	366	425	-0.107552675	0.999897108
FBtr0070791	5	0	0	0	1	2	-1.924914175	NA
FBtr0346264	16	17	36	29	25	33	-0.490117146	0.999897108
FBtr0070797	7	7	19	23	16	6	-0.298671327	0.999897108
FBtr0070798	611	709	643	667	751	655	0.120709396	0.999897108
FBtr0344827	55	39	74	110	79	79	-0.472595464	0.999897108
FBtr0070799	607	511	234	411	442	275	0.239827965	0.999897108
FBtr0340463	1479	1595	1693	1626	1626	1724	-0.077804472	0.999897108
FBtr0070800	3204	4038	3876	5280	4742	4896	-0.021987764	0.999897108
FBtr0070801	7849	11296	11637	13422	11578	14549	-0.100028027	0.999897108
FBtr0345788	270	323	464	365	318	554	-0.419451471	0.999897108
FBtr0070802	13	12	28	14	11	42	-1.129015091	0.999897108
FBtr0070804	137	171	183	170	149	167	-0.096942881	0.999897108
FBtr0340464	175	226	170	276	266	268	0.099333301	0.999897108
FBtr0340465	88	157	112	150	153	134	0.307510551	0.999897108
FBtr0301083	253	284	248	383	251	300	-0.198377115	0.999897108
FBtr0301084	0	33	73	0	29	48	-0.025509483	0.999897108
FBtr0070806	5	11	8	10	15	8	0.697963786	0.999897108
FBtr0308572	4	0	2	2	2	0	-1.089583261	NA
FBtr0070807	362	412	342	411	361	431	-0.058571103	0.999897108
FBtr0332398	81	47	70	116	128	12	0.269526269	0.999897108
FBtr0070808	2695	3271	2778	3380	3259	2838	0.102225275	0.999897108
FBtr0339743	20	42	22	62	35	43	0.034527238	0.999897108
FBtr0070809	2437	2808	2646	2759	2972	2900	0.047315999	0.999897108
FBtr0345789	591	474	605	619	499	656	-0.405276655	0.084239139
FBtr0303290	181	206	161	131	146	164	0.072393376	0.999897108
FBtr0070813	2	1	2	0	2	1	0.169089491	NA
FBtr0070814	56702	75863	79528	89415	84280	83847	-0.000858909	0.999897108
FBtr0070815	2	0	0	3	4	0	0.635399695	NA
FBtr0070816	1	4	1	2	1	2	0.685569865	NA
FBtr0070817	5590	5883	3844	4355	5987	3573	0.378469497	0.920571795
FBtr0332935	32746	32565	30220	28038	32737	31256	0.028309515	0.999897108
FBtr0070819	1	0	1	3	0	1	-3.063801442	NA
FBtr0070820	0	0	1	1	0	1	-2.055979169	NA
FBtr0339948	96	28	86	92	75	60	-0.760699756	0.999897108
FBtr0070821	3087	3938	3510	3869	3777	3536	0.082406329	0.999897108
FBtr0345313	31	18	15	0	53	20	1.004851643	0.999897108
FBtr0070824	23	7	0	19	0	0	-1.680955128	0.999897108
FBtr0333800	0	25	31	0	27	30	0.717568219	0.999897108
FBtr0070825	171	139	137	161	166	175	-0.139690947	0.999897108
FBtr0070826	1992	2232	1909	1901	2087	1823	0.114611892	0.999897108
FBtr0070827	357	452	469	515	570	539	0.069312449	0.999897108
FBtr0290235	47	75	48	56	34	22	0.263854834	0.999897108
FBtr0345317	397	498	646	596	505	766	-0.312534961	0.999897108
FBtr0070828	160	281	174	335	334	320	0.276112964	0.999897108
FBtr0343537	2039	2468	2303	2363	2382	2240	0.057164341	0.999897108
FBtr0070829	415	456	409	488	507	439	0.079291189	0.999897108
FBtr0070830	1525	1893	1595	1944	2044	1728	0.157139743	0.919393881
FBtr0070832	5	9	5	12	7	13	-0.168508412	0.999897108
FBtr0070833	5	6	8	6	6	10	-0.328544919	0.999897108
FBtr0070836	589	794	889	896	918	916	0.006078894	0.999897108
FBtr0070837	1962	2213	2203	2443	2685	2286	0.083234705	0.999897108
FBtr0070839	676	951	737	707	695	745	0.137145435	0.999897108
FBtr0302940	166	47	80	48	38	84	-1.249510423	0.765570872
FBtr0070840	474	550	510	688	591	613	-0.054040555	0.999897108
FBtr0339744	93	154	150	47	122	168	0.200401211	0.999897108
FBtr0070841	19	0	44	11	12	29	-2.163039508	0.93858177
FBtr0070842	168	151	121	91	138	138	0.081450454	0.999897108
FBtr0332399	509	500	479	530	467	463	-0.097524066	0.999897108
FBtr0332400	1173	1303	1196	1197	1252	1284	0.013669068	0.999897108
FBtr0332401	18	0	0	0	0	0	-4.786003182	NA
FBtr0070843	2292	2365	1734	2034	2369	1712	0.216734052	0.999897108
FBtr0340670	3550	3790	3196	2948	3497	3114	0.117348216	0.999897108
FBtr0339525	0	0	0	22	0	0	-4.870235076	NA
FBtr0070844	33	24	11	45	82	24	0.861769167	0.999897108
FBtr0070845	1512	2404	2554	1667	2096	2537	0.062429058	0.999897108
FBtr0342971	33	58	37	29	56	44	0.610897119	0.98529916
FBtr0342972	821	799	1059	1324	1223	933	-0.082607315	0.999897108
FBtr0070846	1296	1650	1253	1540	1552	1359	0.174529289	0.826847426
FBtr0070847	1637	1794	1389	1916	1758	1343	0.11618441	0.999897108
FBtr0070848	78	89	42	65	96	34	0.684142267	0.999897108
FBtr0308339	0	17	36	45	17	55	-1.019202154	0.999897108
FBtr0070849	941	1295	1323	1398	1283	1471	-0.045662974	0.999897108
FBtr0070850	21	16	36	33	29	6	-0.153613811	0.999897108
FBtr0070851	141	145	81	157	153	91	0.281256474	0.999897108
FBtr0070852	574	655	678	739	700	782	-0.088241472	0.999897108
FBtr0070858	503	474	166	478	489	303	0.344424982	0.999897108
FBtr0343051	1344	1515	1418	1407	1409	1332	0.02547081	0.999897108
FBtr0070859	305	286	58	320	347	191	0.475368477	0.999897108
FBtr0343052	609	810	983	727	693	920	-0.166917135	0.999897108
FBtr0070860	557	716	651	715	776	700	0.130059628	0.999897108
FBtr0343295	562	485	461	601	380	579	-0.409920727	0.607654733
FBtr0070861	260	273	244	290	217	310	-0.231233356	0.999897108
FBtr0070862	66	58	53	70	50	77	-0.359586082	0.999897108
FBtr0070863	0	1	1	0	0	0	0.656574113	NA
FBtr0070864	47	46	75	73	41	62	-0.618091058	0.916825322
FBtr0070865	207	157	139	130	164	113	0.045545188	0.999897108
FBtr0343413	0	0	0	0	0	0	NA	NA
FBtr0343414	85	130	76	192	121	121	0.043506081	0.999897108
FBtr0070866	48	35	64	41	35	50	-0.602859379	0.999897108
FBtr0343294	0	0	3	9	0	3	-4.35402219	NA
FBtr0070867	332	406	431	435	381	422	-0.098588312	0.999897108
FBtr0305344	264	403	399	560	453	475	-0.030886515	0.999897108
FBtr0305345	1141	1101	1440	1547	1362	1228	-0.176561983	0.999897108
FBtr0305346	8750	8423	7216	7746	7480	6982	-0.017260959	0.999897108
FBtr0305342	7	7	12	5	16	4	0.644062353	0.999897108
FBtr0305343	0	0	3	0	0	9	-4.060021296	NA
FBtr0336972	0	0	0	3	0	0	-2.005646506	NA
FBtr0070872	273	324	237	439	273	386	-0.209152234	0.999897108
FBtr0070873	1437	1502	1522	1857	1632	1404	-0.046158666	0.999897108
FBtr0340032	58	14	20	40	23	50	-1.248873556	0.815480457
FBtr0343930	158	280	207	232	273	170	0.472055637	0.656228598
FBtr0070874	1863	2545	2168	2409	2473	2522	0.108069942	0.999897108
FBtr0070875	0	13	13	0	7	18	0.318303835	0.999897108
FBtr0070877	2220	2762	2720	3161	2934	2970	-0.011779244	0.999897108
FBtr0339502	0	14	24	8	7	27	-0.533529949	0.999897108
FBtr0339503	27	12	40	13	34	45	-0.505626251	0.999897108
FBtr0339504	76	83	82	127	81	44	-0.059162886	0.999897108
FBtr0345294	11	14	73	42	13	52	-1.766982372	0.660169089
FBtr0070878	11	24	7	12	12	10	0.785343645	0.999897108
FBtr0070879	0	1	20	2	2	3	-2.127484268	NA
FBtr0070880	0	0	0	1	0	0	-0.782513885	NA
FBtr0070881	1	0	1	1	0	0	-2.105493124	NA
FBtr0070884	1108	1272	929	1183	1224	1079	0.154697322	0.999897108
FBtr0332964	3150	3194	1444	3123	3132	1575	0.378093357	0.999897108
FBtr0345895	38	45	1388	41	53	1390	-3.916811633	0.411625985
FBtr0070886	578	580	591	628	617	619	-0.073231958	0.999897108
FBtr0070887	59	68	74	66	69	103	-0.195983668	0.999897108
FBtr0345900	0	5	5	0	9	5	1.435745291	NA
FBtr0070888	11602	16022	15311	12156	15760	13445	0.212870985	0.955973298
FBtr0114466	240	336	326	275	299	284	0.113870345	0.999897108
FBtr0331169	240	336	326	275	299	284	0.113870345	0.999897108
FBtr0070889	487	710	713	705	548	744	-0.129150712	0.999897108
FBtr0307288	86	8	0	47	152	0	1.172772512	0.999897108
FBtr0070890	656	713	652	741	755	685	0.043462338	0.999897108
FBtr0070891	1418	1645	1234	1641	1549	1177	0.162714913	0.999897108
FBtr0070892	34	49	28	37	43	15	0.623459682	0.999897108
FBtr0070893	0	5	0	0	0	6	0.711090467	NA
FBtr0112954	14	11	11	14	19	17	0.043061363	0.999897108
FBtr0070894	353	393	404	459	401	418	-0.097796592	0.999897108
FBtr0070895	253	308	318	363	328	350	-0.066982159	0.999897108
FBtr0070896	936	1311	1373	749	1247	1185	0.202392625	0.999897108
FBtr0340027	4880	4868	3938	5120	5019	4006	0.077239652	0.999897108
FBtr0070897	604	706	685	883	746	763	-0.068027871	0.999897108
FBtr0070898	144	180	148	256	207	190	0.022347618	0.999897108
FBtr0305494	22	36	28	44	29	30	0.019621185	0.999897108
FBtr0070899	800	875	759	909	924	800	0.079360204	0.999897108
FBtr0070900	30	25	48	21	30	32	-0.322217735	0.999897108
FBtr0070901	4718	3543	2910	3898	3333	3143	-0.164016242	0.999897108
FBtr0112955	1585	1481	1174	1565	1444	1528	-0.062679722	0.999897108
FBtr0339770	314	608	1199	706	564	793	-0.413535834	0.999897108
FBtr0339771	1085	1189	584	359	1123	798	0.622895008	0.999897108
FBtr0070903	0	0	0	0	0	0	NA	NA
FBtr0070904	7	36	63	58	0	67	-1.480382775	0.999897108
FBtr0331394	51	39	11	25	86	26	1.066203966	0.999897108
FBtr0331395	23	27	29	18	24	8	0.307980095	0.999897108
FBtr0070905	1764	2109	1732	2102	2033	1872	0.09071633	0.999897108
FBtr0070912	656	724	673	770	760	729	0.011425829	0.999897108
FBtr0070913	31	38	44	46	47	60	-0.140437497	0.999897108
FBtr0070914	294	417	382	410	430	416	0.119370935	0.999897108
FBtr0070915	5547	8093	7954	7853	7755	8781	0.019681577	0.999897108
FBtr0070916	104	104	166	73	155	176	-0.065425511	0.999897108
FBtr0343328	14328	19201	20191	23969	20734	22405	-0.06692844	0.999897108
FBtr0343329	464	579	441	564	503	535	0.053233825	0.999897108
FBtr0345293	72	58	24	13	40	38	0.312342054	0.999897108
FBtr0070918	292	415	388	424	422	418	0.083886827	0.999897108
FBtr0070921	577	920	875	917	1025	941	0.182637716	0.999897108
FBtr0331430	259	403	296	146	234	250	0.343251469	0.999897108
FBtr0331431	41	31	123	216	101	129	-0.967961348	0.999897108
FBtr0331432	486	305	238	482	372	356	-0.268203872	0.999897108
FBtr0070922	12	25	23	24	12	21	-0.165384952	0.999897108
FBtr0070924	1740	2396	2044	2288	2141	2262	0.066841805	0.999897108
FBtr0340026	1606	2220	2437	2925	2449	2737	-0.102133483	0.999897108
FBtr0347282	258	282	261	248	329	198	0.274791136	0.999897108
FBtr0070925	579	536	519	556	686	590	0.061626391	0.999897108
FBtr0305495	1761	2167	2058	2384	2267	2252	0.014318925	0.999897108
FBtr0070930	1234	1379	1006	1490	1417	1118	0.147840953	0.999897108
FBtr0340028	225	253	234	272	271	356	-0.106161787	0.999897108
FBtr0333520	92	96	64	95	76	60	0.079901088	0.999897108
FBtr0078041	647	726	741	821	694	725	-0.104816838	0.999897108
FBtr0332974	21	126	49	122	122	69	0.904062634	0.999897108
FBtr0078042	191	258	256	202	246	271	0.071828977	0.999897108
FBtr0078043	2691	4007	3733	3105	3768	3645	0.179936608	0.999897108
FBtr0301316	8420	8236	6828	8023	7826	6676	0.034914901	0.999897108
FBtr0301317	311	481	656	472	532	639	-0.088782576	0.999897108
FBtr0078049	11158	11151	8327	9972	10042	8304	0.098049608	0.999897108
FBtr0078050	7373	6708	6934	6134	6120	6722	-0.151196515	0.999897108
FBtr0078047	0	0	0	0	0	0	NA	NA
FBtr0078048	3200	3361	2318	2895	3323	2438	0.233738377	0.999897108
FBtr0330673	41	17	7	8	25	29	-0.10771101	0.999897108
FBtr0330674	113	291	89	193	145	112	0.730522227	0.928433417
FBtr0078052	2	0	7	0	0	2	-3.993224132	NA
FBtr0078053	4	2	2	1	1	0	-0.33634632	NA
FBtr0078054	453	523	438	535	496	456	0.055686679	0.999897108
FBtr0078056	6044	8598	9120	9898	8994	10495	-0.064104049	0.999897108
FBtr0331932	60	96	107	115	113	134	-0.038471601	0.999897108
FBtr0078057	3	1	4	2	3	4	-0.762918829	NA
FBtr0078058	4	1	10	1	1	5	-2.401814555	NA
FBtr0078059	89	151	60	89	169	89	0.908980655	0.18267938
FBtr0329832	28	0	122	83	1	116	-7.593262748	0.00097833
FBtr0078060	1001	1366	1401	1495	1335	1379	-0.019391728	0.999897108
FBtr0078061	1041	794	733	1168	937	1184	-0.308752845	0.999897108
FBtr0331230	1724	2034	1954	1706	1764	1732	0.029137688	0.999897108
FBtr0331231	224	342	264	326	314	331	0.143764283	0.999897108
FBtr0078062	915	1052	1052	1118	1093	1164	-0.043017107	0.999897108
FBtr0078063	0	0	0	51	17	17	-0.966531736	0.999897108
FBtr0310027	416	378	280	404	383	317	0.038623483	0.999897108
FBtr0329895	132	114	181	72	185	133	0.134027765	0.999897108
FBtr0333012	0	0	0	56	0	59	-7.277842894	0.647027132
FBtr0333013	66	45	54	70	54	46	-0.316078718	0.999897108
FBtr0078066	1061	1318	1518	1604	1454	1640	-0.122181615	0.999897108
FBtr0078067	225	324	218	292	272	323	0.11795546	0.999897108
FBtr0078068	2622	2653	2523	2547	2781	2586	0.017140206	0.999897108
FBtr0332340	218	546	459	765	414	371	0.046468444	0.999897108
FBtr0078069	288	415	407	437	367	498	-0.111123909	0.999897108
FBtr0078070	12	18	18	16	14	14	0.033481063	0.999897108
FBtr0343220	56	68	52	80	59	62	-0.031678364	0.999897108
FBtr0343221	56	68	52	80	59	62	-0.031678364	0.999897108
FBtr0347398	0	0	8	1	0	0	-3.690100103	NA
FBtr0346726	16	7	12	4	0	12	-1.750589903	0.999897108
FBtr0333746	6	0	0	0	0	0	-3.196613539	NA
FBtr0346650	12	44	53	62	59	46	0.219106907	0.999897108
FBtr0078074	221	258	274	256	258	282	-0.060089298	0.999897108
FBtr0078075	365	448	460	547	524	496	0.005699687	0.999897108
FBtr0078076	61	63	45	64	44	0	0.252804547	0.999897108
FBtr0332341	0	0	0	0	0	50	-6.097653285	0.994428384
FBtr0332342	0	0	0	0	15	0	5.300369292	NA
FBtr0345577	11	15	12	24	10	0	0.036453578	0.999897108
FBtr0078079	0	4	0	5	0	0	0.692660187	NA
FBtr0112854	24	27	27	23	21	26	-0.122896318	0.999897108
FBtr0344014	3	8	15	19	8	18	-0.813126915	0.999897108
FBtr0345429	17	17	20	12	21	24	-0.005503974	0.999897108
FBtr0078080	1195	1498	1452	1612	1560	1515	0.027903103	0.999897108
FBtr0078081	2483	2902	2973	3328	2998	3020	-0.05596814	0.999897108
FBtr0078082	30	38	39	29	57	37	0.432661275	0.999897108
FBtr0310028	10	17	52	40	30	49	-0.721254984	0.999897108
FBtr0310029	50	88	71	155	80	158	-0.399976396	0.999897108
FBtr0078083	2162	2500	2180	2220	2331	2158	0.085120391	0.999897108
FBtr0078084	70	66	43	67	31	76	-0.464056259	0.999897108
FBtr0310030	34	35	22	26	60	48	0.489734637	0.999897108
FBtr0310034	1504	1526	1546	1070	1379	1307	0.025155916	0.999897108
FBtr0310035	125	259	52	540	318	212	0.300123794	0.999897108
FBtr0078087	2177	2701	2492	2428	2498	2396	0.070448331	0.999897108
FBtr0078088	0	0	0	0	0	0	NA	NA
FBtr0331232	1101	1655	1257	1836	1701	1561	0.173803459	0.999897108
FBtr0331233	33	20	71	57	37	30	-0.799528211	0.999897108
FBtr0304741	177	118	138	82	198	153	0.12476508	0.999897108
FBtr0078089	131	209	226	266	209	288	-0.16829538	0.999897108
FBtr0078090	14	25	27	20	22	34	-0.067926315	0.999897108
FBtr0331204	2	1	0	9	0	3	-2.822382664	NA
FBtr0078094	824	869	906	830	759	930	-0.162840095	0.999897108
FBtr0078095	53	161	162	112	178	186	0.357160635	0.999897108
FBtr0330651	176	204	132	199	218	201	0.19689351	0.999897108
FBtr0078096	7	6	7	14	4	5	-0.773159274	0.999897108
FBtr0078098	2	0	1	2	1	1	-1.645852989	NA
FBtr0078099	1	1	0	0	1	0	1.660180018	NA
FBtr0078100	1076	1024	1179	1220	872	1112	-0.335927291	0.194779579
FBtr0306536	0	0	0	0	97	0	7.99348772	0.703333511
FBtr0306537	0	225	153	89	291	62	1.725130326	0.999897108
FBtr0306538	167	105	0	99	0	77	-0.801407864	0.999897108
FBtr0306539	111	60	97	49	69	130	-0.658045051	0.999897108
FBtr0078101	1623	2067	2031	2030	2012	2230	-0.012542303	0.999897108
FBtr0301733	733	878	1034	998	720	1033	-0.305296743	0.867219159
FBtr0302164	1067	1144	1055	1180	1027	1220	-0.118315242	0.999897108
FBtr0306540	177	307	233	288	219	275	0.060825083	0.999897108
FBtr0331680	941	901	903	982	782	1049	-0.26436751	0.58503435
FBtr0306541	179	104	142	154	94	139	-0.700748961	0.410424833
FBtr0078103	6870	5950	6385	6472	5094	6341	-0.305142835	0.402480811
FBtr0078104	1121	1365	1211	1405	1452	1426	0.070298904	0.999897108
FBtr0330636	8	7	15	0	8	8	-0.137514012	0.999897108
FBtr0078115	369	477	357	347	368	320	0.211731328	0.999897108
FBtr0078114	8182	11406	10603	9857	10247	10974	0.07034548	0.999897108
FBtr0300568	2928	2888	1643	3516	3396	1855	0.27945435	0.999897108
FBtr0078116	740	906	933	1040	898	986	-0.090275919	0.999897108
FBtr0078117	591	765	777	838	717	797	-0.073562976	0.999897108
FBtr0078118	2198	3309	2986	3881	3021	3620	-0.050348776	0.999897108
FBtr0301886	4	0	0	5	0	13	-4.935748903	NA
FBtr0301887	423	603	576	626	620	659	0.046866969	0.999897108
FBtr0306542	101	119	108	130	123	157	-0.088647706	0.999897108
FBtr0330638	12	27	37	15	32	39	0.142450903	0.999897108
FBtr0330639	9	5	3	7	7	11	-0.38045534	0.999897108
FBtr0330640	9	28	27	21	15	20	0.106555228	0.999897108
FBtr0330641	18	0	36	36	48	41	-0.48216739	0.999897108
FBtr0330642	0	21	0	0	0	2	4.326925646	NA
FBtr0078119	1210	1730	1448	1756	1596	1568	0.09949924	0.999897108
FBtr0340650	210	292	342	272	250	440	-0.275142179	0.999897108
FBtr0078124	766	1066	1117	1259	1117	1320	-0.080192452	0.999897108
FBtr0078125	773	855	768	764	876	846	0.074011498	0.999897108
FBtr0332338	52	26	78	52	65	65	-0.49920082	0.999897108
FBtr0332339	81	162	121	243	121	121	-0.037438241	0.999897108
FBtr0078126	4	0	2	7	3	5	-1.620948706	NA
FBtr0078127	188	104	137	183	88	142	-0.824925659	0.266517988
FBtr0078129	725	776	685	768	744	750	-0.006800154	0.999897108
FBtr0078130	383	505	518	544	471	528	-0.070248882	0.999897108
FBtr0078131	1598	1801	1482	2017	1934	1696	0.081019403	0.999897108
FBtr0331205	282	426	0	277	291	11	1.254177258	0.999897108
FBtr0331206	64	14	41	53	53	50	-0.6959103	0.999897108
FBtr0331208	2950	3314	3206	2892	3169	3071	0.033528546	0.999897108
FBtr0078133	925	1110	1094	1273	1177	1205	-0.029588944	0.999897108
FBtr0333408	48	53	40	44	28	24	-0.019511974	0.999897108
FBtr0078134	0	20	17	0	6	24	0.291124982	0.999897108
FBtr0330647	51	24	24	64	24	32	-0.89039585	0.996885081
FBtr0078135	127	195	150	269	154	257	-0.243616504	0.999897108
FBtr0078136	3418	4601	4558	4519	4381	4684	0.008672758	0.999897108
FBtr0113009	2286	3065	2435	2794	2828	2691	0.14995039	0.637135359
FBtr0343778	497	664	730	784	786	545	0.128527665	0.999897108
FBtr0078137	79	66	53	53	13	79	-0.817518658	0.999897108
FBtr0343779	308	499	503	492	590	378	0.320159816	0.999897108
FBtr0343780	313	340	344	430	285	526	-0.419591694	0.890851928
FBtr0078140	420	513	456	562	496	474	0.02163255	0.999897108
FBtr0078141	40	36	34	98	69	49	-0.107372237	0.999897108
FBtr0336989	24	8	19	39	0	17	-2.690232636	0.548805921
FBtr0078142	0	0	0	0	0	0	NA	NA
FBtr0308252	5940	5569	5063	5107	5028	4965	-0.060623974	0.999897108
FBtr0078146	0	0	11	0	0	0	-3.992676348	NA
FBtr0308246	20	19	0	22	24	15	0.540035736	0.999897108
FBtr0078147	176	190	148	202	189	201	0.00280335	0.999897108
FBtr0300987	110	21	31	49	37	87	-1.331832838	0.804821818
FBtr0330644	1978	2972	3126	2826	2859	3286	0.002813452	0.999897108
FBtr0330645	109	182	176	109	211	117	0.556449915	0.923206401
FBtr0302195	15	11	14	17	9	19	-0.758612725	0.999897108
FBtr0302196	0	0	0	0	0	0	NA	NA
FBtr0346127	1	4	1	3	4	3	0.962233054	NA
FBtr0302194	0	0	0	0	0	0	NA	NA
FBtr0078160	9	12	16	9	6	6	-0.225058961	0.999897108
FBtr0336838	4	1	6	3	2	10	-1.993513701	NA
FBtr0301452	1818	2058	1849	1965	2013	1849	0.060958061	0.999897108
FBtr0290323	229	145	160	164	123	178	-0.5198983	0.904817485
FBtr0330637	18	0	68	56	10	22	-3.074844477	0.448884788
FBtr0078164	536	306	446	449	322	428	-0.633993942	0.177930176
FBtr0309225	16	37	14	24	16	0	0.904943034	0.999897108
FBtr0309226	144	70	107	72	85	125	-0.606998235	0.999897108
FBtr0309227	40	30	16	18	16	19	-0.104938977	0.999897108
FBtr0309228	263	169	94	128	128	118	-0.110877347	0.999897108
FBtr0309229	0	17	0	19	0	0	0.858976093	0.999897108
FBtr0113416	110	112	139	108	76	125	-0.423538036	0.999897108
FBtr0113008	19	14	19	21	7	18	-0.938291205	0.999897108
FBtr0078166	29	52	54	0	93	39	1.166185089	0.999897108
FBtr0078167	0	0	0	0	0	0	NA	NA
FBtr0078168	22	0	51	0	20	0	-0.97287375	0.999897108
FBtr0078170	170	437	400	553	430	485	0.073528456	0.999897108
FBtr0078171	244	165	125	208	111	184	-0.532369316	0.999897108
FBtr0306589	0	0	0	0	0	0	NA	NA
FBtr0306590	113	109	154	73	140	0	0.457778456	0.999897108
FBtr0306591	306	301	304	281	303	410	-0.167778667	0.999897108
FBtr0306592	0	75	164	8	143	47	0.927104061	0.999897108
FBtr0078172	58	50	62	60	35	62	-0.572612494	0.93858177
FBtr0078173	158	136	221	223	1	23	-1.269187133	0.999897108
FBtr0078174	631	822	699	766	794	889	0.058862022	0.999897108
FBtr0078175	102	163	71	63	99	109	0.530850877	0.999897108
FBtr0078176	163	146	245	243	245	237	-0.234133695	0.999897108
FBtr0078177	166	89	172	117	103	147	-0.719472176	0.613922181
FBtr0078178	0	0	0	19	0	0	-4.659010872	NA
FBtr0331817	3707	5088	4146	4647	4559	4575	0.119199753	0.983228591
FBtr0331818	172	115	118	249	90	192	-0.886038661	0.423401876
FBtr0078179	634	748	742	839	772	843	-0.063456894	0.999897108
FBtr0331819	146	49	84	66	50	146	-1.233787737	0.470541912
FBtr0331820	61	26	29	114	36	81	-1.238855343	0.760117756
FBtr0078181	547	689	643	729	700	689	0.03550637	0.999897108
FBtr0308646	2	0	0	0	0	0	-1.568553828	NA
FBtr0308655	0	0	3	0	4	2	0.62945905	NA
FBtr0078183	0	1	2	1	0	4	-1.84314936	NA
FBtr0473581	0	0	0	0	4	0	3.393091404	NA
FBtr0078185	1218	1119	1115	1055	1048	1115	-0.122354524	0.999897108
FBtr0330157	1218	1119	1115	1055	1048	1115	-0.122354524	0.999897108
FBtr0330158	1147	1254	1289	1418	1273	1570	-0.15750312	0.999897108
FBtr0078191	12	9	21	12	9	8	-0.627789197	0.999897108
FBtr0078194	622	685	673	734	766	751	0.004637395	0.999897108
FBtr0344821	206	181	143	219	156	247	-0.332053566	0.999897108
FBtr0078195	153	185	151	137	179	139	0.262196552	0.999897108
FBtr0300411	61	38	69	69	58	86	-0.625180911	0.914368433
FBtr0078196	0	1	2	0	2	0	1.487899946	NA
FBtr0078197	633	1012	944	1026	1178	996	0.233549929	0.999897108
FBtr0078198	409	554	552	544	526	545	0.018983432	0.999897108
FBtr0078199	302	344	317	484	329	325	-0.137009321	0.999897108
FBtr0078200	414	592	459	678	609	569	0.131166689	0.999897108
FBtr0078201	11	22	11	45	22	0	0.368321125	0.999897108
FBtr0331564	7875	9723	9372	11992	10354	10529	-0.036970393	0.999897108
FBtr0078202	1672	1888	1797	1770	1673	1649	-0.014922258	0.999897108
FBtr0078203	444	774	705	499	608	140	0.55373064	0.999897108
FBtr0078204	13	7	14	8	2	20	-1.680963965	0.882977698
FBtr0078205	1338	1204	968	1445	1344	1598	-0.126270917	0.999897108
FBtr0113436	2178	2052	1760	1889	2121	1775	0.067093558	0.999897108
FBtr0078206	23	11	8	11	10	14	-0.495365132	0.999897108
FBtr0078207	11	7	10	8	10	14	-0.401355797	0.999897108
FBtr0078208	16	9	6	7	14	8	0.23291828	0.999897108
FBtr0078209	355	481	429	462	402	494	-0.034758378	0.999897108
FBtr0078210	431	626	617	743	612	751	-0.085991777	0.999897108
FBtr0078211	0	5	0	0	0	6	0.711090467	NA
FBtr0331565	0	2	2	3	2	0	0.652227381	NA
FBtr0078212	6	4	9	9	7	8	-0.593612672	0.999897108
FBtr0346815	0	9	0	0	0	1	3.818077166	NA
FBtr0078213	183	269	248	256	290	319	0.100580306	0.999897108
FBtr0078215	590	783	690	784	736	808	0.026066998	0.999897108
FBtr0078216	3351	3893	3989	3924	3859	4162	-0.051139618	0.999897108
FBtr0078217	93	54	54	81	55	98	-0.642588323	0.93858177
FBtr0078218	0	0	0	1	22	36	0.251592441	0.999897108
FBtr0078219	28	35	65	31	59	56	0.005933052	0.999897108
FBtr0331567	13	18	26	0	0	0	-0.246733921	0.999897108
FBtr0078220	54	113	74	80	70	58	0.401811734	0.999897108
FBtr0078221	416	373	401	436	403	448	-0.192510063	0.999897108
FBtr0078222	0	0	0	11	0	0	-3.871972184	NA
FBtr0300452	754	843	807	872	902	817	0.043803332	0.999897108
FBtr0303381	285	413	358	401	367	330	0.126751746	0.999897108
FBtr0078223	46	47	72	47	78	38	0.235688438	0.999897108
FBtr0331569	0	12	0	4	0	0	2.597485455	NA
FBtr0331570	0	0	0	0	0	21	-4.84671666	NA
FBtr0078224	200	349	266	303	277	306	0.166755388	0.999897108
FBtr0331571	43	9	35	13	10	21	-1.651890008	0.712419958
FBtr0078225	19	30	16	23	5	37	-0.497891495	0.999897108
FBtr0078226	207	177	199	248	174	250	-0.421819907	0.555070081
FBtr0078227	865	1105	980	1122	1085	1156	0.032009682	0.999897108
FBtr0290266	1177	1478	1415	1529	1563	1469	0.065729021	0.999897108
FBtr0078230	707	836	735	870	776	867	-0.036731396	0.999897108
FBtr0310615	94	81	121	40	67	94	-0.317566706	0.999897108
FBtr0078231	76	83	89	162	193	166	0.128712461	0.999897108
FBtr0078232	296	392	317	275	326	263	0.25201373	0.999897108
FBtr0078233	4657	5612	5291	6005	5521	5542	-0.005590198	0.999897108
FBtr0078234	6778	8399	7318	8058	8066	7538	0.090560598	0.70581946
FBtr0078235	122	178	132	160	179	162	0.254694784	0.999897108
FBtr0078238	551	681	597	704	669	765	-0.009713619	0.999897108
FBtr0273273	6196	7014	6664	7183	6742	7081	-0.038491454	0.999897108
FBtr0078242	470	598	601	694	606	619	-0.038997809	0.999897108
FBtr0078243	0	0	2	0	0	2	-2.495354311	NA
FBtr0078245	752	1005	1107	1073	1099	1164	-0.014071773	0.999897108
FBtr0078246	17	39	0	16	0	0	1.151265289	0.999897108
FBtr0345810	135	155	185	174	140	220	-0.330453709	0.999897108
FBtr0078247	1701	1671	1806	1674	1217	2394	-0.452394577	0.61202744
FBtr0078250	84	0	181	443	240	8	-0.590052847	0.999897108
FBtr0304935	9890	6462	7833	7288	5593	8406	-0.54292997	0.206280615
FBtr0304936	2190	1509	1758	1527	2218	1802	-0.035780108	0.999897108
FBtr0331523	687	474	299	918	199	619	-0.963157092	0.772871482
FBtr0078251	882	1108	1018	1163	1097	1179	0.00105995	0.999897108
FBtr0078252	729	883	911	1122	965	1122	-0.121436861	0.999897108
FBtr0078253	44	83	85	76	21	42	-0.311276594	0.999897108
FBtr0078254	212	254	205	222	268	249	0.174039479	0.999897108
FBtr0078255	32	29	0	0	0	25	-0.092181624	0.999897108
FBtr0321284	0	0	22	34	38	0	0.435230575	0.999897108
FBtr0078256	3069	3620	3189	3426	3611	3306	0.094942787	0.861279416
FBtr0331524	59	183	109	204	120	64	0.437000348	0.999897108
FBtr0331525	29	125	47	0	106	103	1.306874676	0.999897108
FBtr0331526	0	5	1	0	3	2	2.366537475	NA
FBtr0078262	0	0	0	7	0	0	-3.221787449	NA
FBtr0345826	75	68	57	56	70	60	0.085241033	0.999897108
FBtr0078263	535	692	745	990	713	942	-0.238479063	0.999897108
FBtr0331527	97	89	86	112	105	128	-0.179842744	0.999897108
FBtr0078264	753	1007	919	999	908	1007	0.002625184	0.999897108
FBtr0300873	255	120	154	144	78	154	-0.918823598	0.647027132
FBtr0078265	1	0	0	0	0	1	-1.513575069	NA
FBtr0078266	33	28	28	33	24	33	-0.350318383	0.999897108
FBtr0078267	2302	3009	3040	3300	3057	3337	-0.034572846	0.999897108
FBtr0078268	8053	6731	6165	5617	6152	6437	-0.101663369	0.999897108
FBtr0333372	5319	3877	3834	4307	3869	4079	-0.248928834	0.999897108
FBtr0078269	733	968	804	912	933	917	0.118897794	0.999897108
FBtr0078272	363	488	521	513	462	544	-0.085192421	0.999897108
FBtr0331528	83	0	0	66	0	0	-7.748427569	0.527635889
FBtr0331529	1056	1057	909	955	1149	870	0.152917282	0.999897108
FBtr0078273	0	0	0	4	0	1	-2.746613744	NA
FBtr0078274	67	86	78	91	86	81	0.06194771	0.999897108
FBtr0078275	0	0	0	1	0	0	-0.782513885	NA
FBtr0078276	1242	1589	1425	1604	1592	1605	0.058986899	0.999897108
FBtr0078277	3746	4053	3707	3906	3887	3737	0.010718692	0.999897108
FBtr0078278	481	631	564	630	588	575	0.058849903	0.999897108
FBtr0078279	556	677	651	760	724	720	0.006108103	0.999897108
FBtr0321286	11	0	19	10	11	0	-0.935601964	0.999897108
FBtr0479913	270	364	345	263	320	273	0.183482354	0.999897108
FBtr0479914	207	312	363	476	354	420	-0.179759999	0.999897108
FBtr0078281	65	64	70	76	63	88	-0.292402662	0.999897108
FBtr0113182	500	380	390	343	305	386	-0.315544805	0.999897108
FBtr0113183	2126	2649	2327	2469	2450	2232	0.095614848	0.999897108
FBtr0305579	781	674	728	846	750	863	-0.235225142	0.794874602
FBtr0078283	7	14	10	10	17	15	0.511246459	0.999897108
FBtr0344836	0	0	3	10	0	0	-4.141327227	NA
FBtr0078284	0	0	0	5	1	1	-1.557707835	NA
FBtr0346528	0	0	1	0	0	0	-0.782513885	NA
FBtr0078286	1	3	1	2	1	0	0.940542129	NA
FBtr0344990	0	0	0	1	0	0	-0.782513885	NA
FBtr0078287	1351	1453	1405	1558	1535	1381	0.009973653	0.999897108
FBtr0345136	0	0	0	0	0	107	-20.48693371	NA
FBtr0078288	321	371	359	442	404	375	-0.004676625	0.999897108
FBtr0304820	19	41	13	10	29	20	1.103103599	0.875474959
FBtr0111038	0	16	0	0	0	0	5.369353866	NA
FBtr0078289	1019	1063	842	1083	966	840	0.037652262	0.999897108
FBtr0078290	1936	2042	1800	1908	2438	2031	0.161993827	0.999897108
FBtr0301602	4881	4896	4456	4485	4671	4223	0.017797865	0.999897108
FBtr0078291	2	2	0	20	2	6	-1.803811694	0.999897108
FBtr0078292	68	63	91	115	97	46	-0.053016836	0.999897108
FBtr0305500	1648	2175	2028	2041	2117	2037	0.089010477	0.999897108
FBtr0078297	921	944	1062	972	1122	1053	-0.016345153	0.999897108
FBtr0078298	25	17	27	74	70	36	0.077054651	0.999897108
FBtr0078299	293	445	496	410	370	412	-0.040630796	0.999897108
FBtr0078300	37	84	71	111	137	249	-0.107118501	0.999897108
FBtr0307385	455	261	350	284	247	384	-0.610070813	0.679665306
FBtr0307386	498	597	361	706	440	658	-0.151206836	0.999897108
FBtr0307387	2975	3022	2823	2605	3318	2831	0.108746622	0.999897108
FBtr0331854	2504	2881	2756	2946	2703	2694	-0.024567552	0.999897108
FBtr0078305	1139	1483	1347	1526	1470	1557	0.030306402	0.999897108
FBtr0307160	60	66	83	77	41	64	-0.469903721	0.999897108
FBtr0078306	314	4	264	173	0	142	-6.934663013	0.042838116
FBtr0078307	3174	3542	3220	2876	3275	2939	0.09227665	0.999897108
FBtr0306157	536	626	840	997	1003	653	0.059281755	0.999897108
FBtr0306158	425	636	0	141	131	186	0.92188011	0.999897108
FBtr0078309	851	1124	1268	1354	1076	1435	-0.208144991	0.999897108
FBtr0078310	0	1	4	9	3	0	-0.705307933	NA
FBtr0078311	71	50	63	46	42	107	-0.706079918	0.999897108
FBtr0078312	420	479	549	603	476	504	-0.175500099	0.999897108
FBtr0078314	272	206	210	218	224	258	-0.221858532	0.999897108
FBtr0078315	6	11	0	0	6	5	1.526566602	NA
FBtr0078316	32	42	54	28	23	50	-0.401596062	0.999897108
FBtr0078317	373	488	512	644	520	671	-0.172762596	0.999897108
FBtr0078318	53	60	0	0	0	42	0.220047405	0.999897108
FBtr0078319	764	782	786	871	672	834	-0.222681594	0.704146338
FBtr0330066	49	20	0	11	11	11	-0.317415251	0.999897108
FBtr0330067	312	373	305	344	385	358	0.141898031	0.999897108
FBtr0301701	312	373	305	344	385	358	0.141898031	0.999897108
FBtr0333358	257	245	238	240	150	137	-0.216363115	0.999897108
FBtr0305501	150	175	178	191	157	166	-0.103416465	0.999897108
FBtr0078323	2523	2887	2669	2781	3048	2784	0.082257574	0.999897108
FBtr0305502	0	0	0	16	8	0	0.043072779	NA
FBtr0078324	1447	1357	1154	1256	1426	1042	0.115217435	0.999897108
FBtr0333449	166	171	191	261	0	235	-1.380224247	0.999897108
FBtr0078325	1	0	2	4	0	1	-3.478114143	NA
FBtr0078327	296	388	368	432	403	418	0.010570806	0.999897108
FBtr0078329	7694	7457	6677	6156	6450	6430	-0.025667012	0.999897108
FBtr0078328	98	40	0	27	67	58	0.133944282	0.999897108
FBtr0112830	1470	1316	872	1074	1398	842	0.275250504	0.999897108
FBtr0333284	513	360	321	420	421	314	-0.076028154	0.999897108
FBtr0113459	1	2	1	6	1	3	-0.898277823	NA
FBtr0290073	0	0	2	3	0	1	-3.048168315	NA
FBtr0114616	0	0	0	0	4	0	3.393091404	NA
FBtr0333285	0	0	2	0	0	2	-2.495354311	NA
FBtr0308681	0	0	0	7	0	0	-3.221787449	NA
FBtr0078333	0	0	1	0	0	0	-0.782513885	NA
FBtr0339891	1	0	0	0	0	0	-0.782513885	NA
FBtr0078334	1	0	0	0	1	0	0.668888731	NA
FBtr0078335	0	0	0	2	1	2	-0.988718653	NA
FBtr0078337	6	3	5	0	1	1	-0.709399005	NA
FBtr0333394	0	4	0	2	4	2	1.991174658	NA
FBtr0078338	19	16	20	23	10	24	-0.784660713	0.999897108
FBtr0078339	659	836	749	854	857	824	0.077900873	0.999897108
FBtr0321281	0	12	0	6	7	6	1.66262539	0.999897108
FBtr0078342	1073	1197	1103	1215	1224	1134	0.038087713	0.999897108
FBtr0078343	32	32	32	79	31	36	-0.54624328	0.999897108
FBtr0078344	0	0	0	3	0	2	-2.754845276	NA
FBtr0078345	0	0	0	2	0	1	-2.018729405	NA
FBtr0301013	21	12	16	19	22	20	-0.221092254	0.999897108
FBtr0078348	3613	3956	3700	3719	3657	3641	-0.009606347	0.999897108
FBtr0078349	22	64	38	72	72	30	0.711276802	0.999897108
FBtr0078350	51	86	41	42	31	19	0.531330117	0.999897108
FBtr0330156	157	1	4	67	306	0	1.325762782	0.999897108
FBtr0078353	311	456	422	484	440	504	0.00743155	0.999897108
FBtr0078354	180	233	234	181	218	225	0.075279064	0.999897108
FBtr0078356	353	241	445	360	323	409	-0.535136993	0.504303504
FBtr0339793	27	19	28	33	58	26	0.380400729	0.999897108
FBtr0332712	336	338	214	323	375	372	0.136476906	0.999897108
FBtr0332713	390	748	524	531	526	467	0.355737471	0.900677982
FBtr0332714	240	164	241	248	120	245	-0.847981946	0.005217033
FBtr0332715	0	0	0	0	0	0	NA	NA
FBtr0078357	992	1077	1074	1046	1073	982	0.008445942	0.999897108
FBtr0078358	1855	1740	1535	1525	1470	1772	-0.126781299	0.999897108
FBtr0332716	0	57	0	279	319	0	1.472447898	NA
FBtr0078359	2138	2416	2236	2099	2315	2221	0.058591081	0.999897108
FBtr0078361	224	145	163	306	130	181	-0.724096115	0.610511649
FBtr0078362	137	158	145	209	117	179	-0.337670539	0.999897108
FBtr0078363	434	662	469	642	557	518	0.187134864	0.999897108
FBtr0078365	94	24	46	47	54	41	-0.629851855	0.999897108
FBtr0078366	18	68	34	28	77	0	1.790218303	0.999897108
FBtr0301197	332	237	344	293	264	442	-0.555185809	0.54420553
FBtr0301198	0	0	0	60	0	0	-6.31653856	NA
FBtr0305326	8	5	8	6	7	9	-0.433337242	0.999897108
FBtr0305327	0	0	0	3	0	0	-2.005646506	NA
FBtr0078368	132	189	113	76	75	207	-0.069845664	0.999897108
FBtr0333453	2077	2632	2490	2711	2815	2552	0.092453303	0.999897108
FBtr0078369	1288	1745	1801	1961	1711	2155	-0.110590884	0.999897108
FBtr0333454	377	424	342	332	359	377	0.067365254	0.999897108
FBtr0078370	5	0	5	3	1	0	-2.788908414	NA
FBtr0078371	3	5	8	12	3	4	-0.796773665	0.999897108
FBtr0301600	904	965	821	1008	903	970	-0.046667745	0.999897108
FBtr0301601	0	0	27	0	0	0	-5.288680745	NA
FBtr0333455	0	40	29	0	36	56	0.798697585	0.999897108
FBtr0300057	2588	3574	3457	3853	3576	3964	-0.006677549	0.999897108
FBtr0300058	0	0	0	4	4	0	1.036203451	NA
FBtr0078377	1019	1256	1229	1310	1185	1182	-0.015036008	0.999897108
FBtr0078380	0	1	0	1	0	0	0.656574113	NA
FBtr0346817	86	108	60	2	155	25	1.48636834	0.999897108
FBtr0346818	7343	7517	6424	6956	6245	5822	-0.015481564	0.999897108
FBtr0346819	1889	1547	1203	1322	1733	1447	0.090520776	0.999897108
FBtr0347540	86	108	60	2	155	25	1.48636834	0.999897108
FBtr0078383	3761	5120	4541	4247	4539	4467	0.122538609	0.999897108
FBtr0078384	58	27	22	54	89	21	0.51747991	0.999897108
FBtr0305331	48	100	21	0	75	25	1.781926481	0.999897108
FBtr0078387	302	392	282	400	356	389	0.069613276	0.999897108
FBtr0078390	243	370	325	325	385	265	0.325207692	0.894711405
FBtr0078391	226	286	310	477	341	274	-0.081973777	0.999897108
FBtr0078392	601	488	399	306	473	547	-0.023594698	0.999897108
FBtr0078389	52	89	101	67	56	83	-0.123942687	0.999897108
FBtr0303653	19	19	36	35	0	60	-2.034772881	0.947866002
FBtr0303654	25	91	61	98	0	31	-0.287336943	0.999897108
FBtr0078393	6	3	4	8	2	5	-1.258861669	NA
FBtr0078394	0	0	6	0	2	5	-1.50458818	NA
FBtr0332718	5	4	0	7	0	4	-1.057244523	NA
FBtr0078395	159	177	200	216	185	157	-0.073577063	0.999897108
FBtr0078397	460	555	402	519	504	435	0.161491414	0.999897108
FBtr0331822	117	122	237	135	176	143	-0.146257049	0.999897108
FBtr0078399	1877	2346	1907	2688	2559	2517	0.075125337	0.999897108
FBtr0078400	1670	1614	1665	1458	1559	1600	-0.077487242	0.999897108
FBtr0078401	1	1	1	4	1	1	-0.839888744	NA
FBtr0306795	1	0	0	1	1	1	-0.633351709	NA
FBtr0078403	83	56	93	110	63	111	-0.792744952	0.243838621
FBtr0305306	267	302	224	292	253	219	0.084859658	0.999897108
FBtr0078404	6890	7650	6913	7637	7195	7152	-0.006340478	0.999897108
FBtr0331797	319	335	428	436	383	377	-0.175461203	0.999897108
FBtr0078405	2670	2837	2661	2638	2738	2530	0.022571484	0.999897108
FBtr0078406	366	494	554	527	568	545	0.039174898	0.999897108
FBtr0078407	43	90	15	49	62	66	0.761812808	0.999897108
FBtr0321283	194	230	144	235	141	210	-0.136071701	0.999897108
FBtr0331798	0	0	0	0	0	13	-4.155448172	NA
FBtr0345883	149	125	160	228	165	186	-0.368297647	0.999897108
FBtr0078409	3	7	5	2	4	4	0.58227256	NA
FBtr0078410	1	0	0	0	0	1	-1.513575069	NA
FBtr0078411	0	0	7	0	5	0	0.43623146	NA
FBtr0345804	0	0	7	0	0	0	-3.340075767	NA
FBtr0078412	929	1161	1060	1195	1125	1196	0.005890991	0.999897108
FBtr0078415	57	73	74	92	76	79	-0.071130211	0.999897108
FBtr0078417	1438	1773	1803	2120	1984	1994	-0.020896231	0.999897108
FBtr0305708	38	138	42	96	53	100	0.430100664	0.999897108
FBtr0301160	382	440	500	545	466	474	-0.12397764	0.999897108
FBtr0333391	81	75	45	76	80	106	-0.04777928	0.999897108
FBtr0078422	1895	2448	2191	2655	2468	2516	0.033611572	0.999897108
FBtr0333392	705	907	1032	1075	843	860	-0.124106174	0.999897108
FBtr0078423	426	530	501	564	502	590	-0.066871544	0.999897108
FBtr0078424	281	239	346	622	356	500	-0.593269428	0.907847621
FBtr0078425	0	0	2	13	2	1	-1.98051618	NA
FBtr0078426	1712	2209	2049	2146	2088	2144	0.036914642	0.999897108
FBtr0330117	1712	2209	2049	2146	2088	2144	0.036914642	0.999897108
FBtr0078429	0	0	1	3	0	2	-3.035603098	NA
FBtr0078430	197	277	291	208	153	115	0.011006897	0.999897108
FBtr0078431	898	1181	1071	1687	1145	1500	-0.192705194	0.999897108
FBtr0333967	1342	1459	1436	1281	1466	1373	0.042779661	0.999897108
FBtr0078432	389	497	509	538	505	587	-0.067181608	0.999897108
FBtr0078434	3	3	0	1	1	0	0.881844903	NA
FBtr0078435	25	6	20	12	8	16	-1.461653522	0.804821818
FBtr0078436	6	4	5	5	6	4	-0.066292127	0.999897108
FBtr0078439	119	157	133	180	149	181	-0.053473199	0.999897108
FBtr0078440	1796	2394	2257	2247	2308	2275	0.07572946	0.999897108
FBtr0078441	7	24	0	83	8	8	-0.608121663	0.999897108
FBtr0303245	4	9	0	25	3	3	-0.422661333	0.999897108
FBtr0303246	3475	4369	4025	4910	4643	4690	0.023426917	0.999897108
FBtr0303247	848	902	883	928	943	912	-0.012769485	0.999897108
FBtr0078444	1	5	2	3	1	5	0.082274276	NA
FBtr0078445	25172	33240	28281	30943	31802	28818	0.142423367	0.220747212
FBtr0078446	3309	3730	4077	4106	3343	3838	-0.174752049	0.8386959
FBtr0078447	698	1309	1079	1277	1293	1229	0.233855767	0.999897108
FBtr0332813	1737	1323	1556	1752	1778	1526	-0.14549759	0.999897108
FBtr0303031	337	306	65	238	320	211	0.484792313	0.999897108
FBtr0078448	1034	1216	1108	1258	1193	1156	0.022522505	0.999897108
FBtr0290247	124	224	213	252	197	263	-0.062466987	0.999897108
FBtr0303248	246	302	343	313	309	389	-0.134435113	0.999897108
FBtr0078450	720	654	792	754	548	783	-0.405424099	0.167953033
FBtr0310451	5362	5607	4737	5400	5272	4868	0.031508935	0.999897108
FBtr0333892	25	35	1	2	324	1	4.493312724	0.18302522
FBtr0333893	102	53	0	0	227	62	1.664143283	0.999897108
FBtr0078452	6	5	8	3	3	9	-0.770715794	0.999897108
FBtr0078453	0	0	2	0	0	2	-2.495354311	NA
FBtr0332768	1	1	0	1	0	0	-0.056319954	NA
FBtr0078454	7	5	3	10	4	9	-0.737706932	0.999897108
FBtr0078457	1	0	1	0	2	2	-0.061317991	NA
FBtr0078458	4191	4892	4490	5074	4861	4975	0.001134293	0.999897108
FBtr0078459	171	193	215	205	246	184	0.121453355	0.999897108
FBtr0113184	223	282	293	226	205	162	0.037595484	0.999897108
FBtr0078461	10	7	2	13	7	8	-0.289170651	0.999897108
FBtr0333969	0	4	0	0	0	0	3.369820201	NA
FBtr0333970	4	0	5	0	2	10	-2.306650738	NA
FBtr0078462	4047	4098	3399	3863	3786	3742	0.002499792	0.999897108
FBtr0078464	1025	855	567	756	1158	1160	0.135776491	0.999897108
FBtr0302592	228	243	189	205	150	265	-0.239184473	0.999897108
FBtr0333972	1972	2376	2281	2557	1974	1749	-0.036827888	0.999897108
FBtr0301161	5077	6350	5888	4772	5154	5322	0.061317007	0.999897108
FBtr0333393	1550	1676	1019	1561	1977	1243	0.381161923	0.899248295
FBtr0078466	1197	1417	1339	1617	1452	1524	-0.039025232	0.999897108
FBtr0078471	1667	2370	2117	1924	2142	2042	0.159605632	0.999897108
FBtr0078472	0	0	0	1	0	0	-0.782513885	NA
FBtr0334088	5239	5987	5210	5669	5731	5155	0.077966948	0.999897108
FBtr0078475	49	46	69	66	61	56	-0.221931613	0.999897108
FBtr0308081	14	21	40	0	0	21	-0.9337063	0.999897108
FBtr0334089	6	10	0	42	30	8	0.52136973	0.999897108
FBtr0078477	219	193	423	299	231	281	-0.58543793	0.840488931
FBtr0309869	10	7	20	10	10	7	-0.535891184	0.999897108
FBtr0078478	1281	1973	1867	1549	2311	1535	0.400339443	0.54846155
FBtr0334090	539	785	465	771	666	732	0.159916657	0.999897108
FBtr0078479	1915	2167	1779	1899	1937	1875	0.072661022	0.999897108
FBtr0301930	30	27	46	21	24	0	-0.019673533	0.999897108
FBtr0078480	22	0	3	54	57	28	0.075885955	0.999897108
FBtr0334111	77	106	82	69	50	50	0.091976826	0.999897108
FBtr0078481	14208	18782	19979	23843	20444	23258	-0.099169725	0.999897108
FBtr0334113	265	267	246	307	275	344	-0.156481396	0.999897108
FBtr0078482	0	2	0	0	0	0	2.370368029	NA
FBtr0078484	71	103	75	106	89	91	0.109504426	0.999897108
FBtr0078485	372	473	464	495	422	471	-0.066330674	0.999897108
FBtr0078486	1738	1747	1692	1607	1706	1657	-0.020373933	0.999897108
FBtr0114546	0	0	0	8	0	1	-3.587979295	NA
FBtr0078489	341	417	341	438	381	374	0.038228502	0.999897108
FBtr0078492	555	661	587	714	716	582	0.11898449	0.999897108
FBtr0078493	14634	16270	13356	12690	14461	12704	0.134684717	0.999897108
FBtr0078494	1303	1521	1083	1537	1187	1009	0.072934515	0.999897108
FBtr0078495	30	211	78	120	172	55	1.400093094	0.393944191
FBtr0344983	129	180	139	190	229	258	0.146294085	0.999897108
FBtr0334746	644	564	0	440	752	385	0.770141219	0.999897108
FBtr0334747	10	0	785	2	0	286	-10.59469731	0.033673515
FBtr0078496	0	0	0	0	0	0	NA	NA
FBtr0304724	413	441	372	421	384	422	-0.042760222	0.999897108
FBtr0303599	0	0	0	0	0	0	NA	NA
FBtr0303600	467	525	415	440	549	513	0.165287397	0.999897108
FBtr0306595	3392	3317	2940	2746	2854	2908	-0.027890952	0.999897108
FBtr0306596	201	44	0	232	310	66	0.453841889	0.999897108
FBtr0306597	838	914	789	779	756	759	0.011138596	0.999897108
FBtr0334748	263	260	402	277	384	337	-0.049929176	0.999897108
FBtr0334749	0	0	0	0	0	0	NA	NA
FBtr0334750	0	0	0	0	0	0	NA	NA
FBtr0078498	724	788	678	1002	1102	940	0.126732443	0.999897108
FBtr0078499	0	0	0	0	0	0	NA	NA
FBtr0078500	1374	1743	1539	1592	1449	1456	0.037947919	0.999897108
FBtr0078501	1	1	5	13	1	2	-2.410296548	NA
FBtr0078503	0	0	0	1	0	0	-0.782513885	NA
FBtr0078504	3	3	4	10	5	12	-0.887015925	0.999897108
FBtr0345586	2	4	2	2	0	0	0.327273245	NA
FBtr0078505	1	1	0	0	0	1	-0.074469342	NA
FBtr0078506	1135	1447	1502	1602	1566	1696	-0.030684059	0.999897108
FBtr0078507	257	392	406	365	375	468	-0.016613494	0.999897108
FBtr0078508	20	27	39	43	37	35	-0.144482748	0.999897108
FBtr0078509	26144	24094	20068	20853	22034	19564	0.019295662	0.999897108
FBtr0330159	895	997	670	747	883	583	0.305414036	0.999897108
FBtr0306107	895	997	670	747	883	583	0.305414036	0.999897108
FBtr0078510	2520	2946	2769	2989	2879	2816	0.011731175	0.999897108
FBtr0078511	600	784	764	796	743	828	-0.024043561	0.999897108
FBtr0078512	4467	5440	4641	4854	4924	4719	0.088600809	0.999897108
FBtr0334751	360	321	87	367	247	183	0.12278556	0.999897108
FBtr0078513	0	1	0	6	0	0	-1.561151923	NA
FBtr0331778	1	0	1	0	1	1	-0.664923877	NA
FBtr0078514	1	0	0	5	1	0	-1.584620978	NA
FBtr0078515	0	0	1	1	0	0	-1.495398705	NA
FBtr0078517	25	24	24	5	26	18	0.384422942	0.999897108
FBtr0100669	5	4	5	1	9	8	0.384581993	0.999897108
FBtr0331774	0	0	3	28	0	0	-5.376939315	0.999897108
FBtr0078518	3	5	5	9	5	1	0.107595005	NA
FBtr0289975	0	0	2	0	3	0	1.494224331	NA
FBtr0078519	0	0	1	0	0	0	-0.782513885	NA
FBtr0078520	0	0	1	1	0	0	-1.495398705	NA
FBtr0078522	0	0	0	0	0	0	NA	NA
FBtr0330172	1	2	1	3	1	1	-0.043183398	NA
FBtr0078523	148	225	130	222	150	139	0.175915978	0.999897108
FBtr0345591	203	170	220	208	178	218	-0.348210201	0.808302584
FBtr0078528	474	514	492	461	486	459	0.020515362	0.999897108
FBtr0078529	26	16	32	23	14	20	-0.820526723	0.999897108
FBtr0078530	2086	2218	2077	2311	2160	2089	-0.02860725	0.999897108
FBtr0078531	1853	1997	1366	1606	1940	1338	0.284381328	0.999897108
FBtr0078532	0	0	69	0	0	0	-20.25445557	NA
FBtr0078533	16166	17422	14292	13886	15413	13738	0.108186423	0.999897108
FBtr0113437	49	0	0	0	37	0	0.43194605	0.999897108
FBtr0302134	143	114	158	186	157	114	-0.207075621	0.999897108
FBtr0306600	346	492	364	247	371	414	0.263059254	0.999897108
FBtr0332105	81	34	31	49	42	26	-0.382570109	0.999897108
FBtr0474170	1853	1997	1366	1606	1940	1338	0.284381328	0.999897108
FBtr0078534	3	0	0	4	3	5	-1.031454323	NA
FBtr0078535	1232	1269	1268	1369	1284	1287	-0.074220542	0.999897108
FBtr0078536	193	121	203	186	119	151	-0.677417944	0.37965319
FBtr0113188	0	41	96	92	92	115	-0.207377791	0.999897108
FBtr0347061	110	95	86	72	71	158	-0.425223829	0.999897108
FBtr0078537	566	734	728	978	713	785	-0.128217261	0.999897108
FBtr0310503	160	201	223	109	180	181	0.107789588	0.999897108
FBtr0078538	9	10	14	19	9	14	-0.60764962	0.999897108
FBtr0078539	1191	1472	1495	1467	1631	1543	0.067031031	0.999897108
FBtr0078540	349	371	392	425	205	345	-0.454207905	0.93858177
FBtr0113186	0	0	0	0	0	0	NA	NA
FBtr0331775	209	311	136	191	270	184	0.625816605	0.518762485
FBtr0330173	17	0	0	20	29	21	-0.034833716	0.999897108
FBtr0330175	0	0	21	20	0	0	-5.832392441	0.961083442
FBtr0331777	2	2	0	0	0	2	-0.102412952	NA
FBtr0474121	822	760	519	584	680	506	0.168705923	0.999897108
FBtr0474122	2	2	0	0	2	4	0.348532894	NA
FBtr0078546	4	2	7	4	5	3	-0.427030666	NA
FBtr0078548	5	3	3	4	0	1	-1.202570049	NA
FBtr0078549	4	4	4	4	8	4	0.526115377	NA
FBtr0299876	89	89	101	139	111	134	-0.260241609	0.999897108
FBtr0078552	162	280	234	297	249	264	0.09626981	0.999897108
FBtr0078553	256	281	216	334	267	229	0.025612818	0.999897108
FBtr0078554	31	62	46	0	0	46	-0.084218231	0.999897108
FBtr0332051	389	524	490	635	597	521	0.089782687	0.999897108
FBtr0078555	118	148	103	165	147	111	0.192482005	0.999897108
FBtr0078556	4	0	4	7	0	0	-4.407917275	NA
FBtr0078557	0	12	10	0	12	10	1.21061549	0.999897108
FBtr0078558	0	0	2	0	1	0	-0.093429939	NA
FBtr0332052	0	0	0	0	0	1	-0.782513885	NA
FBtr0078559	1	6	7	5	7	6	0.409618663	0.999897108
FBtr0078560	65	78	96	188	217	103	0.353891561	0.999897108
FBtr0331396	110	173	131	228	142	289	-0.30601067	0.999897108
FBtr0331397	635	800	813	718	766	735	0.049813635	0.999897108
FBtr0331398	273	230	236	235	173	236	-0.350446557	0.999897108
FBtr0078561	778	975	998	995	1195	1072	0.120708603	0.999897108
FBtr0078563	12	11	0	14	0	25	-1.26463982	0.999897108
FBtr0300619	0	0	0	4	3	6	-0.723020833	NA
FBtr0300620	2	0	1	0	0	0	-2.165965267	NA
FBtr0078567	1	2	5	4	2	3	-0.747168501	NA
FBtr0078568	3398	3976	3654	3533	3816	3620	0.071476903	0.999897108
FBtr0078570	438	662	514	822	508	648	-0.096543471	0.999897108
FBtr0332053	112	58	111	163	61	103	-1.099949301	0.006560266
FBtr0346095	18	36	54	72	18	36	-0.777732792	0.999897108
FBtr0078571	7145	9134	8247	9258	9112	9463	0.042220498	0.999897108
FBtr0078573	2385	3052	2850	3180	3157	3043	0.061014997	0.999897108
FBtr0078574	350	368	445	366	315	354	-0.21375766	0.999897108
FBtr0078575	328	487	369	480	400	410	0.106483646	0.999897108
FBtr0112858	262	302	296	347	261	307	-0.163158966	0.999897108
FBtr0299906	810	819	1081	675	793	872	-0.160979312	0.999897108
FBtr0299907	58	97	74	95	43	103	-0.289393715	0.999897108
FBtr0332054	101	92	51	108	88	90	-0.018553144	0.999897108
FBtr0078577	1194	1843	1808	2148	1743	2213	-0.084800247	0.999897108
FBtr0347060	222	160	135	188	147	226	-0.392537739	0.999897108
FBtr0078578	2	8	7	10	4	7	-0.154362701	0.999897108
FBtr0078579	192	313	259	236	243	214	0.242619421	0.999897108
FBtr0078584	12	16	11	30	24	26	-0.015821876	0.999897108
FBtr0078585	1	0	1	0	0	0	-1.550430518	NA
FBtr0309511	0	0	0	1	0	0	-0.782513885	NA
FBtr0309512	4	3	7	1	3	3	-0.406312056	NA
FBtr0078587	12	12	14	12	5	19	-0.80732151	0.999897108
FBtr0078590	708	696	705	695	686	717	-0.094486002	0.999897108
FBtr0308316	59	109	63	61	104	54	0.783018473	0.300390537
FBtr0308317	0	25	18	34	16	22	0.132570292	0.999897108
FBtr0308318	0	0	0	0	0	0	NA	NA
FBtr0078591	35	32	26	27	29	38	-0.111552573	0.999897108
FBtr0310413	21	22	30	22	24	30	-0.22272093	0.999897108
FBtr0078594	8	0	8	2	2	0	-2.273559106	NA
FBtr0310414	5	9	5	14	5	7	-0.187481431	0.999897108
FBtr0078595	2	0	3	0	0	1	-3.130939528	NA
FBtr0302937	0	0	0	2	3	0	1.569088117	NA
FBtr0078596	0	0	0	3	0	0	-2.005646506	NA
FBtr0346344	2	1	0	0	5	6	0.537957955	NA
FBtr0078597	1	0	1	1	0	0	-2.105493124	NA
FBtr0078598	0	0	1	1	0	0	-1.495398705	NA
FBtr0078599	0	0	0	1	0	1	-1.482975348	NA
FBtr0078602	9	6	3	4	6	8	-0.07354212	0.999897108
FBtr0078604	3	0	0	1	4	2	0.341625349	NA
FBtr0078605	3	0	1	4	1	2	-2.372801415	NA
FBtr0078606	0	1	0	1	0	1	-0.043887188	NA
FBtr0078607	0	0	1	0	0	1	-1.513575069	NA
FBtr0078608	1	0	0	0	0	0	-0.782513885	NA
FBtr0078610	0	14	0	14	0	0	1.018753094	NA
FBtr0334536	0	0	5	0	0	13	-4.646865354	NA
FBtr0334538	12	0	0	0	11	0	0.714134162	NA
FBtr0078611	0	0	0	0	1	0	1.390212127	NA
FBtr0302305	0	1	0	1	0	0	0.656574113	NA
FBtr0078614	0	0	0	1	0	1	-1.482975348	NA
FBtr0078615	0	0	14	7	14	0	0.375605513	0.999897108
FBtr0334866	20	20	0	0	13	19	0.659988995	0.999897108
FBtr0078616	7	5	1	5	2	3	-0.270064901	NA
FBtr0078617	1	1	5	6	1	1	-1.740666762	NA
FBtr0078618	8	2	8	11	14	7	-0.136703292	0.999897108
FBtr0078619	9	11	11	13	16	8	0.341720572	0.999897108
FBtr0112922	5	5	6	16	6	10	-0.783840417	0.999897108
FBtr0078620	0	0	0	2	0	0	-1.4699797	NA
FBtr0078621	10	14	8	12	10	8	0.276113188	0.999897108
FBtr0078623	0	2	8	2	3	3	-0.431980741	NA
FBtr0344315	1	0	0	0	4	0	2.671760773	NA
FBtr0078624	2112	2812	2757	2723	2573	2980	-0.029293155	0.999897108
FBtr0078625	334	377	139	376	339	221	0.359924723	0.999897108
FBtr0078627	457	593	720	624	420	740	-0.383299907	0.977032159
FBtr0078628	21	52	31	105	87	62	0.326653181	0.999897108
FBtr0300736	61	117	58	293	264	118	0.511738344	0.999897108
FBtr0300737	244	313	209	316	595	154	0.920156229	0.563736948
FBtr0300738	289	114	180	18	1	216	-1.72357434	0.999897108
FBtr0300739	1685	1587	1651	2000	1456	1698	-0.268231286	0.317602706
FBtr0300740	89	50	90	7	0	108	-1.653652225	0.999897108
FBtr0300741	73	126	102	107	178	76	0.709312942	0.645618548
FBtr0078629	2391	2909	2618	3125	3076	2885	0.064134757	0.999897108
FBtr0078630	509	727	681	737	755	756	0.090935696	0.999897108
FBtr0078631	722	672	437	647	650	561	0.093376272	0.999897108
FBtr0335518	904	1110	1182	1064	1101	1202	-0.035278669	0.999897108
FBtr0344116	218	301	200	326	266	318	0.044676383	0.999897108
FBtr0078638	340	377	356	369	311	351	-0.103252583	0.999897108
FBtr0078639	26	57	74	45	64	48	0.271264783	0.999897108
FBtr0113196	75	87	66	104	57	111	-0.358788308	0.999897108
FBtr0113197	0	7	41	19	22	0	-0.095966833	0.999897108
FBtr0078643	81	87	194	178	180	205	-0.342312427	0.999897108
FBtr0078644	14	14	5	9	13	0	0.854409499	0.999897108
FBtr0078642	1127	1557	1440	1808	1532	1524	0.015710039	0.999897108
FBtr0305954	8	16	33	7	0	16	-1.080442251	0.999897108
FBtr0078645	1	2	1	3	1	0	0.218181284	NA
FBtr0078647	518	681	637	793	682	664	0.009132369	0.999897108
FBtr0078648	0	1	1	0	0	0	0.656574113	NA
FBtr0078649	354	177	212	257	219	188	-0.426982916	0.999897108
FBtr0078650	8011	10942	8666	10333	10337	9749	0.155417399	0.630630353
FBtr0078651	0	20	0	0	0	0	5.691246611	NA
FBtr0078652	18	39	19	36	37	17	0.707736047	0.999897108
FBtr0078653	450	549	447	659	679	514	0.195230295	0.999897108
FBtr0078654	267	200	309	192	138	300	-0.730815128	0.608432379
FBtr0309319	6683	3466	4232	4235	3486	5227	-0.626160197	0.388391058
FBtr0309320	2260	1489	1558	1169	1253	1755	-0.378134672	0.999897108
FBtr0309321	1464	1924	1711	2041	2039	1394	0.205462374	0.999897108
FBtr0302597	2425	2649	2149	2619	2759	2397	0.11313594	0.999897108
FBtr0301947	697	912	1206	253	923	725	0.267227059	0.999897108
FBtr0078655	0	3	32	0	0	2	-2.60009354	0.999897108
FBtr0078656	0	21	92	30	0	0	-1.612223921	0.999897108
FBtr0345250	8	0	11	0	0	0	-4.816880081	NA
FBtr0345251	25	0	0	0	21	26	-0.361667916	0.999897108
FBtr0078657	0	0	0	2	0	0	-1.4699797	NA
FBtr0078661	1465	1957	1330	1477	1773	1647	0.272477055	0.543978792
FBtr0078662	0	64	0	41	0	0	1.662858712	0.999897108
FBtr0078663	912	929	906	1074	916	840	-0.076505856	0.999897108
FBtr0078664	1621	1642	1949	1711	1767	1548	-0.06573469	0.999897108
FBtr0114518	510	351	582	758	610	660	-0.433926082	0.941342047
FBtr0078665	3709	4236	3469	3750	3796	3554	0.08593936	0.999897108
FBtr0344117	8	10	7	2	4	5	0.256286752	0.999897108
FBtr0078666	2473	2216	2122	2227	2006	2333	-0.182542126	0.999897108
FBtr0078667	1146	1304	1201	1413	1335	1302	0.002980292	0.999897108
FBtr0078668	402	442	433	635	542	580	-0.106914904	0.999897108
FBtr0078669	0	44	0	0	0	16	2.435135471	0.999897108
FBtr0078670	1158	1527	1474	1676	1605	1569	0.038953041	0.999897108
FBtr0078678	551	688	639	782	699	718	-0.00926582	0.999897108
FBtr0078680	1407	1665	1683	2078	1871	1744	-0.019415381	0.999897108
FBtr0078681	209	294	236	195	166	172	0.109279465	0.999897108
FBtr0078682	852	1142	989	1279	1207	1138	0.090339716	0.999897108
FBtr0078683	1259	1188	845	1364	1042	1463	-0.202464835	0.999897108
FBtr0336769	87	37	142	121	26	53	-1.742612623	0.124103711
FBtr0345253	901	1098	1074	869	970	921	0.070042528	0.999897108
FBtr0345254	61	35	186	75	25	32	-1.636105198	0.688562063
FBtr0078684	54	195	132	50	113	136	0.665463121	0.999897108
FBtr0113409	731	755	776	997	585	682	-0.307776726	0.974212605
FBtr0392903	2167	1524	1925	1658	1357	2287	-0.548253551	0.226707967
FBtr0336770	1156	1202	1212	1388	1405	1174	0.022632312	0.999897108
FBtr0078687	5452	4141	3606	3869	3697	3682	-0.158571694	0.999897108
FBtr0344265	3056	3034	2864	2923	2854	2721	-0.03936788	0.999897108
FBtr0078688	363	374	346	421	377	403	-0.087727621	0.999897108
FBtr0078689	87	173	189	151	195	237	0.101640874	0.999897108
FBtr0078692	536	638	591	748	558	552	-0.077441967	0.999897108
FBtr0290215	603	634	570	705	647	678	-0.054424335	0.999897108
FBtr0078693	2147	2712	2617	2816	2768	2825	0.019633459	0.999897108
FBtr0078694	103	136	145	83	128	127	0.13831816	0.999897108
FBtr0078699	250	330	327	368	322	354	-0.04788809	0.999897108
FBtr0333278	85	57	122	84	117	105	-0.245883184	0.999897108
FBtr0333279	10	28	38	22	0	10	-0.585554679	0.999897108
FBtr0273377	1653	2232	2083	2337	2147	2306	0.010210531	0.999897108
FBtr0078704	714	849	695	798	834	775	0.115315664	0.999897108
FBtr0078705	6696	9142	9846	11754	9621	12262	-0.158513142	0.999897108
FBtr0335214	20	23	21	18	23	43	-0.203489402	0.999897108
FBtr0078706	2	1	2	3	2	0	-0.282591604	NA
FBtr0078707	0	7	7	7	0	14	-1.033671296	0.999897108
FBtr0335215	428	620	638	747	693	674	0.030013431	0.999897108
FBtr0078708	383	511	609	660	536	604	-0.157323276	0.999897108
FBtr0078709	660	910	945	1040	923	1014	-0.048377931	0.999897108
FBtr0078712	152	143	154	216	194	177	-0.104643809	0.999897108
FBtr0078713	986	1045	1005	1135	1162	1074	0.013208886	0.999897108
FBtr0078714	0	0	0	17	0	20	-5.643574171	0.994667946
FBtr0078716	5478	5763	5174	5026	5607	5065	0.066596553	0.999897108
FBtr0078720	127	135	156	199	172	115	-0.013013241	0.999897108
FBtr0343988	73	27	77	47	87	94	-0.413899767	0.999897108
FBtr0343989	31	68	36	45	27	60	0.089851636	0.999897108
FBtr0078721	352	370	398	511	446	454	-0.123555998	0.999897108
FBtr0078722	1883	2799	2399	2273	2590	2226	0.236330153	0.603851047
FBtr0347493	965	640	666	1071	717	912	-0.471488643	0.629601144
FBtr0078723	1293	1377	1273	1358	1379	1198	0.043252099	0.999897108
FBtr0078724	283	418	350	581	280	402	-0.257319501	0.999897108
FBtr0301574	129	130	129	0	258	129	0.913716215	0.999897108
FBtr0078725	0	2	0	0	0	0	2.370368029	NA
FBtr0339518	4	0	6	4	4	6	-1.374210188	NA
FBtr0078726	0	0	0	1	1	6	-1.807833076	NA
FBtr0334950	5	1	3	7	5	0	-0.378439803	NA
FBtr0078727	84	117	114	113	118	104	0.122614928	0.999897108
FBtr0078728	4290	3661	3786	4377	3668	4882	-0.302231872	0.308567606
FBtr0334952	3156	2368	2623	2167	2195	2598	-0.28204477	0.999897108
FBtr0078730	2628	2955	3009	3241	3051	2975	-0.038602146	0.999897108
FBtr0078732	2509	3531	3014	4555	3614	4161	-0.039613577	0.999897108
FBtr0334953	2724	3921	4406	3779	3488	4104	-0.074796638	0.999897108
FBtr0078733	1324	1455	1151	1320	1301	1265	0.060063396	0.999897108
FBtr0078734	24	79	122	0	180	95	1.039689131	0.999897108
FBtr0290206	2046	1896	1944	1946	1806	1822	-0.133010123	0.999897108
FBtr0330315	1324	1455	1151	1320	1301	1265	0.060063396	0.999897108
FBtr0078736	278	408	421	477	424	555	-0.103906014	0.999897108
FBtr0078737	7	7	6	12	4	7	-0.593164662	0.999897108
FBtr0078739	587	743	633	670	671	671	0.083472361	0.999897108
FBtr0078740	85	117	133	109	109	136	-0.091320441	0.999897108
FBtr0113194	58	52	55	75	54	54	-0.248346609	0.999897108
FBtr0078741	473	813	884	727	896	788	0.198041196	0.999897108
FBtr0078742	3385	3116	2724	3052	3026	2824	-0.031243717	0.999897108
FBtr0345140	0	0	0	30	63	0	2.114778315	0.999897108
FBtr0078751	893	1112	1098	1309	1176	1126	-0.00514343	0.999897108
FBtr0078752	7338	7054	5996	6486	6838	5920	0.04234216	0.999897108
FBtr0336762	52	100	0	49	0	101	-0.071381103	0.999897108
FBtr0078753	549	711	742	811	791	752	0.021052417	0.999897108
FBtr0078754	193	296	300	372	270	354	-0.153401158	0.999897108
FBtr0336763	25	29	25	29	33	33	0.09042775	0.999897108
FBtr0078755	0	18	12	0	0	0	1.482156221	0.999897108
FBtr0078756	609	553	624	804	628	647	-0.23992383	0.93858177
FBtr0078757	1508	1773	1540	1680	1616	1639	0.030020721	0.999897108
FBtr0479746	448	323	464	500	290	431	-0.651300662	0.06990054
FBtr0479926	125	200	234	125	187	208	0.099639944	0.999897108
FBtr0078762	591	1090	1291	707	1517	953	0.499192331	0.999897108
FBtr0078761	8331	7731	7246	8296	7009	7675	-0.161873152	0.999897108
FBtr0336771	66	132	68	52	83	85	0.599465431	0.985321295
FBtr0078763	5821	5772	5064	6194	5707	5417	-0.032429953	0.999897108
FBtr0078764	1838	2404	1777	3050	2549	2224	0.108417822	0.999897108
FBtr0078765	459	320	522	716	566	901	-0.594857102	0.892513525
FBtr0078766	2377	2603	2283	2691	2576	2268	0.046248976	0.999897108
FBtr0344272	14	7	15	50	8	0	-1.426751978	0.999897108
FBtr0344273	473	310	337	315	267	335	-0.415053162	0.999897108
FBtr0078767	404	452	414	466	466	441	0.031099326	0.999897108
FBtr0078768	809	1047	1113	1178	1023	1146	-0.090097624	0.999897108
FBtr0078769	4420	5814	6292	7670	6411	7562	-0.132363012	0.999897108
FBtr0078770	958	1193	899	1122	1151	751	0.268079497	0.999897108
FBtr0330026	138	104	222	151	87	53	-0.635932194	0.999897108
FBtr0330027	1622	1487	1481	1502	1410	1974	-0.245207562	0.967373089
FBtr0110950	37	9	11	0	27	24	-0.10226833	0.999897108
FBtr0339315	1411	1476	1410	1541	1480	1463	-0.039075666	0.999897108
FBtr0078773	28	13	21	16	13	21	-0.800467025	0.999897108
FBtr0078774	266	203	238	250	219	349	-0.445709174	0.826847426
FBtr0078775	190	287	342	370	327	283	0.002914964	0.999897108
FBtr0334907	413	475	422	538	427	539	-0.139018437	0.999897108
FBtr0078777	405	460	482	403	515	471	0.08532556	0.999897108
FBtr0305001	10	30	10	20	10	9	0.654331827	0.999897108
FBtr0305002	566	672	711	859	686	827	-0.176952978	0.999897108
FBtr0078778	919	1014	981	1036	964	953	-0.035861112	0.999897108
FBtr0078779	194	207	231	184	205	235	-0.097288647	0.999897108
FBtr0332428	18	83	56	70	68	25	0.796192962	0.999897108
FBtr0078784	13	10	10	13	13	10	-0.062061062	0.999897108
FBtr0078786	0	2	0	5	2	0	0.702054523	NA
FBtr0078787	417	520	535	665	546	668	-0.14928684	0.999897108
FBtr0078793	1	1	1	7	1	1	-1.338290512	NA
FBtr0078794	161	188	195	151	138	135	-0.04688276	0.999897108
FBtr0113193	38	24	0	66	46	42	-0.093484534	0.999897108
FBtr0078795	1	1	4	4	0	3	-2.629446403	NA
FBtr0078797	4	0	0	0	5	0	1.167783485	NA
FBtr0078798	4	0	1	0	4	2	0.092482305	NA
FBtr0078800	0	0	0	2	0	0	-1.4699797	NA
FBtr0301398	0	0	0	2	0	0	-1.4699797	NA
FBtr0078801	0	0	1	4	2	0	-0.309704204	NA
FBtr0078803	2447	2719	2492	2799	2853	2579	0.051978026	0.999897108
FBtr0078804	71	111	216	124	45	66	-0.67947192	0.999897108
FBtr0078807	543	776	725	863	803	863	0.027101641	0.999897108
FBtr0078819	199	76	126	173	60	158	-1.337910372	0.001978675
FBtr0078820	0	1	3	7	2	1	-0.884787811	NA
FBtr0078821	786	1046	941	1138	962	1130	-0.045119716	0.999897108
FBtr0078822	9280	12145	10785	11464	12435	11256	0.143288305	0.54420553
FBtr0078823	463	427	398	496	346	340	-0.199478023	0.999897108
FBtr0303994	218	347	338	261	398	341	0.306972499	0.999897108
FBtr0078824	9	7	10	12	8	8	-0.436324021	0.999897108
FBtr0078827	944	1068	1103	1227	1057	1089	-0.094828251	0.999897108
FBtr0334909	245	202	180	235	145	200	-0.375609084	0.999897108
FBtr0078828	645	820	773	974	781	905	-0.094042027	0.999897108
FBtr0078829	227	373	353	448	450	332	0.229052241	0.999897108
FBtr0078830	249	242	263	291	161	298	-0.510035701	0.592794336
FBtr0078831	1	0	0	4	1	1	-1.596694181	NA
FBtr0078837	1250	1425	1378	1566	1494	1359	0.014652403	0.999897108
FBtr0100159	78	86	65	36	37	58	-0.031732044	0.999897108
FBtr0078841	21	22	54	45	24	29	-0.747831119	0.999897108
FBtr0078842	814	1048	989	1059	1052	1088	0.032918206	0.999897108
FBtr0078843	0	0	0	0	2	0	2.392581428	NA
FBtr0339316	0	0	2	2	0	3	-3.275414448	NA
FBtr0339317	2	2	2	1	5	1	1.149544552	NA
FBtr0345141	565	591	275	678	544	488	0.121915442	0.999897108
FBtr0308118	576	484	695	436	714	412	0.104831903	0.999897108
FBtr0308119	4791	4311	4424	4494	3897	4134	-0.186935761	0.999897108
FBtr0308120	0	0	0	0	3	0	2.977879942	NA
FBtr0301312	11	15	24	25	11	24	-0.740026647	0.999897108
FBtr0078846	8	4	7	11	10	6	-0.245944802	0.999897108
FBtr0078848	0	0	14	5	0	5	-5.07774457	NA
FBtr0305965	32	31	62	100	39	59	-0.890215622	0.929175083
FBtr0078849	8474	10303	9646	9471	9381	9455	0.026834867	0.999897108
FBtr0078852	0	0	0	1	1	0	0.668888731	NA
FBtr0345252	0	0	0	0	0	0	NA	NA
FBtr0078856	157	110	141	159	119	194	-0.566287178	0.527635889
FBtr0078857	165	225	165	277	213	210	0.051573935	0.999897108
FBtr0336456	0	32	31	9	9	18	0.444413864	0.999897108
FBtr0305312	21	14	26	6	23	26	-0.169234942	0.999897108
FBtr0345249	435	450	529	519	546	528	-0.071116016	0.999897108
FBtr0301296	16	31	40	39	28	47	-0.311470421	0.999897108
FBtr0078859	0	1	0	4	0	2	-1.57657073	NA
FBtr0305313	0	0	0	0	0	0	NA	NA
FBtr0078861	1048	1381	1312	1281	1299	1358	0.042807579	0.999897108
FBtr0308820	10	31	25	36	35	32	0.322386514	0.999897108
FBtr0078868	401	291	285	246	358	196	0.1220047	0.999897108
FBtr0334899	771	1056	1039	1250	929	1246	-0.167278155	0.999897108
FBtr0078870	446	593	544	687	526	613	-0.085409767	0.999897108
FBtr0078871	112	352	331	214	386	252	0.64790477	0.980924927
FBtr0345174	226	71	83	189	64	181	-1.396602358	0.206280615
FBtr0345175	24	19	14	14	22	5	0.438284552	0.999897108
FBtr0078872	2	4	3	0	3	3	0.727880779	NA
FBtr0078873	0	1	0	2	0	0	-0.030891293	NA
FBtr0078874	0	2	0	4	1	1	0.269767664	NA
FBtr0078875	152	0	0	0	3	0	-4.82699483	NA
FBtr0334900	1891	2383	1938	2028	2367	1877	0.235051545	0.243838621
FBtr0334901	82	75	83	79	92	115	-0.162511049	0.999897108
FBtr0078876	41	52	46	84	72	62	0.047651016	0.999897108
FBtr0334904	0	9	0	4	4	0	2.713315134	NA
FBtr0078880	6	8	3	9	3	5	-0.1199312	0.999897108
FBtr0078881	9	9	9	16	10	8	-0.195131869	0.999897108
FBtr0078891	297	408	327	524	336	428	-0.130764923	0.999897108
FBtr0305133	388	307	397	409	460	404	-0.118270991	0.999897108
FBtr0333922	52	34	52	26	52	17	0.139579792	0.999897108
FBtr0078892	6668	9066	9395	10123	9398	10812	-0.053419681	0.999897108
FBtr0078893	501	756	699	748	747	740	0.108497026	0.999897108
FBtr0301297	3924	3263	3235	3295	2955	3478	-0.232129133	0.985321295
FBtr0078894	3310	4087	3554	4203	3944	3955	0.040131985	0.999897108
FBtr0078895	9	19	30	20	22	10	0.193042451	0.999897108
FBtr0336457	0	0	49	48	0	48	-7.647332011	0.114597401
FBtr0078896	0	0	0	0	1	0	1.390212127	NA
FBtr0078903	142	164	124	182	170	125	0.16389405	0.999897108
FBtr0273009	226	278	127	257	394	290	0.527064651	0.999897108
FBtr0347365	1258	1544	1522	1453	1110	1479	-0.167189516	0.999897108
FBtr0078908	201	31	2545	63	11	8	-5.16814011	0.304098972
FBtr0078909	231	314	299	292	265	311	-0.02617333	0.999897108
FBtr0111220	0	22	0	0	35	0	7.21716895	0.102697427
FBtr0332449	2344	1547	1755	1610	1177	1888	-0.554400293	0.527635889
FBtr0335201	9599	10923	8698	8982	10122	8692	0.16072625	0.999897108
FBtr0335202	388	209	231	318	200	276	-0.637864051	0.667049436
FBtr0335203	1100	848	882	946	798	831	-0.260531612	0.999897108
FBtr0078913	0	0	0	13	0	0	-4.112454664	NA
FBtr0078914	0	0	0	5	0	5	-3.75624927	NA
FBtr0078915	1426	1834	1747	1861	1689	1746	-0.001423138	0.999897108
FBtr0078916	293	216	204	334	177	313	-0.599559824	0.580847085
FBtr0078917	1863	1951	1812	1977	1917	1905	-0.027453403	0.999897108
FBtr0302338	1484	1739	1763	1901	1757	1840	-0.055678771	0.999897108
FBtr0078919	335	618	359	398	337	533	0.175640161	0.999897108
FBtr0302339	190	44	179	212	245	80	-0.253438801	0.999897108
FBtr0290222	1231	1385	1323	1478	1299	1545	-0.112477098	0.999897108
FBtr0078923	223	157	178	194	115	203	-0.619999202	0.518762485
FBtr0078924	5	9	2	8	5	11	0.062746836	0.999897108
FBtr0078925	761	985	773	923	963	967	0.129902762	0.999897108
FBtr0078926	2578	2643	2468	2560	2634	2401	0.012927876	0.999897108
FBtr0299947	5	6	8	12	2	5	-0.958151535	0.999897108
FBtr0078928	879	1002	995	1075	1125	1054	0.030812916	0.999897108
FBtr0303866	2	6	4	3	1	4	0.04591771	NA
FBtr0078935	790	533	644	1014	858	679	-0.223033617	0.999897108
FBtr0078936	263	441	383	209	267	211	0.333401292	0.999897108
FBtr0078937	92	67	8	76	67	92	-0.059948512	0.999897108
FBtr0078938	145	156	1	1	37	221	-0.016663113	0.999897108
FBtr0345142	155	320	423	280	164	234	-0.233675717	0.999897108
FBtr0335429	354	379	436	385	445	426	-0.017882444	0.999897108
FBtr0335430	76	61	31	32	47	16	0.378740672	0.999897108
FBtr0078941	1962	2213	2128	1757	2100	2112	0.050638243	0.999897108
FBtr0078942	179	149	107	129	126	105	0.005606257	0.999897108
FBtr0078939	1523	1699	1303	1476	1643	1393	0.166964316	0.999897108
FBtr0306343	219	235	453	146	122	118	-0.477247496	0.999897108
FBtr0306344	4	9	0	5	7	5	1.143943724	0.999897108
FBtr0335431	0	0	46	0	0	0	-6.05750554	0.995614296
FBtr0335432	0	0	0	0	0	0	NA	NA
FBtr0078943	169	244	124	239	163	135	0.230583021	0.999897108
FBtr0346735	283	368	376	457	417	511	-0.09906602	0.999897108
FBtr0078944	5541	5944	6144	6373	5709	6188	-0.116684719	0.560377665
FBtr0346646	718	1156	843	1126	1248	905	0.36964645	0.550237443
FBtr0078946	407	341	366	303	374	418	-0.130667416	0.999897108
FBtr0301244	67	0	0	19	31	0	-0.591513643	0.999897108
FBtr0336458	57	219	104	250	161	108	0.521782248	0.999897108
FBtr0339973	982	765	981	982	739	1022	-0.465001797	0.013927164
FBtr0290249	1285	1125	1026	1268	1139	1073	-0.103086248	0.999897108
FBtr0290250	89	63	70	51	56	97	-0.438429788	0.999897108
FBtr0078950	276	168	299	394	306	505	-0.681926044	0.800982126
FBtr0339552	1224	1646	1443	1539	1380	1314	0.073410573	0.999897108
FBtr0078953	27	14	56	14	14	0	-0.889983609	0.999897108
FBtr0344740	28	49	0	71	66	62	0.493822503	0.999897108
FBtr0078958	2217	2862	2818	2970	2862	2978	0.004744843	0.999897108
FBtr0347550	1507	1750	1540	1532	1523	1594	0.021768421	0.999897108
FBtr0078959	326	200	286	267	239	317	-0.511565873	0.586098396
FBtr0078961	10	19	26	22	24	27	-0.029428836	0.999897108
FBtr0078962	54	79	112	86	77	83	-0.158135217	0.999897108
FBtr0078964	714	1275	1065	1184	1557	895	0.502860475	0.477699626
FBtr0336702	94	54	77	133	79	93	-0.629415962	0.904817485
FBtr0336703	94	165	128	142	82	277	-0.423254001	0.999897108
FBtr0336704	15	20	0	16	30	13	1.132698156	0.999897108
FBtr0306022	448	358	416	394	212	654	-0.808960175	0.430264342
FBtr0078965	0	0	0	0	19	0	5.641433864	NA
FBtr0078966	4404	4634	4078	4214	4303	4045	0.029247821	0.999897108
FBtr0336705	37	0	25	54	0	88	-8.177104468	0.079234242
FBtr0336706	0	62	31	32	0	32	0.348576077	0.999897108
FBtr0078967	853	1050	850	922	934	901	0.109288553	0.999897108
FBtr0078968	8577	11307	11012	11740	11690	12390	0.019719927	0.999897108
FBtr0078969	23	9	65	28	8	46	-2.313384333	0.123571841
FBtr0078971	41	43	80	54	72	53	-0.044748518	0.999897108
FBtr0078973	0	16	17	18	32	33	0.479699509	0.999897108
FBtr0309256	71	63	42	77	26	45	-0.468137925	0.999897108
FBtr0309257	98	70	53	54	51	93	-0.374513672	0.999897108
FBtr0336707	0	68	0	66	0	23	0.620870589	0.999897108
FBtr0078975	4	1	0	4	1	4	-1.639424345	NA
FBtr0078976	8	6	3	6	2	6	-0.595369841	0.999897108
FBtr0078977	41	57	61	48	35	54	-0.210862392	0.999897108
FBtr0336480	116	94	94	131	123	101	-0.085188496	0.999897108
FBtr0336481	215	300	255	312	255	271	0.02125586	0.999897108
FBtr0113191	1438	1244	1360	1512	1187	1397	-0.293209158	0.201188133
FBtr0078982	114	156	180	185	151	171	-0.134838925	0.999897108
FBtr0336709	3	0	0	0	0	0	-2.190524786	NA
FBtr0346145	547	541	493	644	419	481	-0.234611569	0.999897108
FBtr0078985	1280	1561	1563	1672	1642	1634	0.003350711	0.999897108
FBtr0078987	1	3	1	0	2	1	1.654586656	NA
FBtr0078988	23	32	35	42	21	87	-0.860535975	0.999897108
FBtr0111206	19	22	31	31	47	9	0.560549341	0.999897108
FBtr0078989	5457	8045	8256	10487	9023	10867	-0.082244275	0.999897108
FBtr0079000	1685	2169	2079	2512	2211	2360	-0.031200418	0.999897108
FBtr0332411	0	0	0	40	0	27	-6.493810589	0.840291406
FBtr0332412	11	34	56	23	11	39	-0.57886668	0.999897108
FBtr0079001	2259	4706	3522	4208	4227	2937	0.416975021	0.743806364
FBtr0079002	6334	7282	9813	8622	7957	9127	-0.208499236	0.999897108
FBtr0079003	4125	4298	2530	4693	3860	2161	0.208189124	0.999897108
FBtr0079004	126	80	52	132	66	43	-0.342287383	0.999897108
FBtr0079005	1531	1609	1843	1396	1674	1669	-0.036965208	0.999897108
FBtr0333535	2150	2315	1814	2448	2294	2092	0.057002249	0.999897108
FBtr0079009	469	576	537	612	542	573	-0.027259117	0.999897108
FBtr0079018	361	423	434	438	402	401	-0.045154031	0.999897108
FBtr0329981	14	17	17	14	17	17	0.071873057	0.999897108
FBtr0079019	0	62	28	45	0	0	0.736054112	0.999897108
FBtr0329982	409	174	304	270	312	285	-0.455883753	0.999897108
FBtr0329983	9333	11234	10263	11124	11072	10667	0.049848323	0.999897108
FBtr0079025	1118	1616	1439	1912	1599	1818	-0.015049235	0.999897108
FBtr0345333	1356	1877	1948	1676	1616	1762	-0.007907745	0.999897108
FBtr0345334	5	11	5	11	5	11	-0.044375662	0.999897108
FBtr0111024	2209	2070	1983	2006	2046	2022	-0.063703148	0.999897108
FBtr0079026	1762	2021	1717	1640	1906	1696	0.139423538	0.999897108
FBtr0079027	1084	1450	1367	1511	1473	1457	0.055248737	0.999897108
FBtr0079028	90	115	99	130	95	121	-0.121163943	0.999897108
FBtr0079029	0	0	0	1	1	0	0.668888731	NA
FBtr0079030	19	28	16	18	32	27	0.527165961	0.999897108
FBtr0079031	4577	6313	6366	6743	6371	7183	-0.023135818	0.999897108
FBtr0079032	388	698	438	524	469	528	0.257528967	0.999897108
FBtr0301206	422	244	412	348	311	326	-0.511029351	0.751415817
FBtr0345751	49	65	13	29	34	83	0.124586608	0.999897108
[truncated: 26,074 more rows]
