# Supplementary material for: Feminization of the Blood–Brain Barrier Changes the Brain Transcriptome of Drosophila melanogaster Males
Source: Curr Issues Mol Biol. 2025 Aug 6;47(8):626. doi: 10.3390/cimb47080626 (PMC12384219; doi:10.3390/cimb47080626)
Supplement: Supplementary file 1 [file cimb-47-00626-s001.zip › File S3. Overlap with Contreras SPG data.xlsx]

## Sheet: Overlap with Contreras  mdr65
Gene > Secondary Identifier	Gene > Symbol	Gene > DB identifier	Gene > Name
CG10365	CG10365	FBgn0039109
CG10377	Hrb27C	FBgn0004838	Heterogeneous nuclear ribonucleoprotein at 27C
CG10539	S6k	FBgn0283472	Ribosomal protein S6 kinase
CG10545	Gbeta13F	FBgn0001105	G protein beta-subunit 13F
CG10637	Nak	FBgn0015772	Numb-associated kinase
CG10701	Moe	FBgn0011661	Moesin
CG10851	B52	FBgn0004587	B52
CG11357	CG11357	FBgn0035558
CG11405	Atf3	FBgn0028550	Activating transcription factor 3
CG11798	chn	FBgn0015371	charlatan
CG12013	PHGPx	FBgn0035438	PHGPx
CG12052	lola	FBgn0283521	longitudinals lacking
CG12085	hfp	FBgn0028577	half pint
CG12317	JhI-21	FBgn0028425	Juvenile hormone Inducible-21
CG12340	wde	FBgn0027499	windei
CG13124	CG13124	FBgn0032156
CG1320	mRpL23	FBgn0035335	mitochondrial ribosomal protein L23
CG1412	RhoGAP19D	FBgn0031118	Rho GTPase activating protein at 19D
CG14235	COX6B	FBgn0031066	Cytochrome c oxidase subunit 6B
CG14307	fru	FBgn0004652	fruitless
CG14438	sov	FBgn0287725	small ovary
CG14476	GCS2alpha	FBgn0027588	Glucosidase 2 alpha subunit
CG14767	CG14767	FBgn0040777
CG15224	CkIIbeta	FBgn0000259	Casein kinase II beta subunit
CG15771	CG15771	FBgn0029801
CG1702	GstT3	FBgn0031117	Glutathione S transferase T3
CG17100	cwo	FBgn0259938	clockwork orange
CG17136	Rbp1	FBgn0260944	RNA-binding protein 1
CG17248	nSyb	FBgn0013342	neuronal Synaptobrevin
CG1743	Gs2	FBgn0001145	Glutamine synthetase 2
CG17838	Syp	FBgn0038826	Syncrip
CG17870	14-3-3zeta	FBgn0004907	14-3-3zeta
CG18076	shot	FBgn0013733	short stop
CG1829	Cyp6v1	FBgn0031126	Cytochrome P450 6v1
CG1837	prtp	FBgn0030329	pretaporter
CG18408	CAP	FBgn0033504	CAP
CG1987	Rbp1-like	FBgn0030479	Rbp1-like
CG2246	CG2246	FBgn0039790
CG2368	psq	FBgn0263102	pipsqueak
CG2520	lap	FBgn0086372	like-AP180
CG2929	Pi4KIIalpha	FBgn0037339	Phosphatidylinositol 4-kinase II alpha
CG30460	CG30460	FBgn0050460
CG3095	hfw	FBgn0001189	halfway
CG31196	14-3-3epsilon	FBgn0020238	14-3-3epsilon
CG3135	shf	FBgn0003390	shifted
CG31352	Unc-115a	FBgn0051352	Uncoordinated 115a
CG32473	CG32473	FBgn0052473
CG3262	CG3262	FBgn0032986
CG32626	AMPdeam	FBgn0052626	AMP deaminase
CG33062	CG33062	FBgn0053062
CG33113	Rtnl1	FBgn0053113	Reticulon-like1
CG33229	CG33229	FBgn0053229
CG33275	Pura	FBgn0035802	Puratrophin-1-like
CG3331	e	FBgn0000527	ebony
CG33950	trol	FBgn0284408	terribly reduced optic lobes
CG33976	Octbeta2R	FBgn0038063	Octopamine beta2 receptor
CG34394	GramD1B	FBgn0085423	GRAM domain containing 1B
CG34402	Sol1	FBgn0085431	Sol1
CG34414	spri	FBgn0085443	sprint
CG34417	CG34417	FBgn0085446
CG3573	Ocrl	FBgn0023508	Oculocerebrorenal syndrome of Lowe
CG3637	Cortactin	FBgn0025865	Cortactin
CG3664	Rab5	FBgn0014010	Rab5
CG3696	kis	FBgn0266557	kismet
CG3714	Naprt	FBgn0031589	Nicotinate phosphoribosyltransferase
CG3725	SERCA	FBgn0263006	Sarco/endoplasmic reticulum Ca(2+)-ATPase
CG3937	cher	FBgn0014141	cheerio
CG3967	Atat	FBgn0035989	alpha-tubulin acetylase
CG4114	ex	FBgn0004583	expanded
CG4165	Usp16-45	FBgn0029763	Ubiquitin specific protease 16/45
CG42238	CG42238	FBgn0250867
CG42344	brp	FBgn0259246	bruchpilot
CG42354	CG42354	FBgn0259700
CG42542	CG42542	FBgn0260659
CG42611	mgl	FBgn0261260	Megalin
CG42671	CG42671	FBgn0261553
CG42678	ReepA	FBgn0261564	Receptor expression enhancing protein A
CG43720	sick	FBgn0263873	sickie
CG43758	sli	FBgn0264089	slit
CG43770	Sxl	FBgn0264270	Sex lethal
CG44015	Hph	FBgn0264785	HIF prolyl hydroxylase
CG4412	ATPsynCF6	FBgn0016119	ATP synthase, coupling factor 6
CG44240	Trpm	FBgn0265194	Transient receptor potential cation channel, subfamily M
CG4589	Letm1	FBgn0284252	Leucine zipper and EF-hand containing transmembrane protein 1
CG4729	Agpat3	FBgn0036623	1-Acylglycerol-3-phosphate O-acyltransferase 3
CG5014	Vap33	FBgn0029687	VAMP-associated protein 33kDa
CG5119	pAbp	FBgn0265297	poly(A) binding protein
CG5168	Wdfy2	FBgn0032246	WD repeat and FYVE domain containing 2
CG5186	slim	FBgn0261477	scruin like at the midline
CG5215	Zn72D	FBgn0263603	Zinc-finger protein at 72D
CG5442	SC35	FBgn0265298	SR family splicing factor SC35
CG5486	Usp47	FBgn0016756	Ubiquitin specific protease 47
CG5522	CG5522	FBgn0034158
CG5670	Atpalpha	FBgn0002921	Na pump alpha subunit
CG5820	Gp150	FBgn0013272	Gp150
CG5836	SF1	FBgn0025571	Splicing factor 1
CG5887	Desat1	FBgn0086687	Desaturase 1
CG5961	CG5961	FBgn0038056
CG5989	CG5989	FBgn0017429
CG6395	Csp	FBgn0004179	Cysteine string protein
CG6767	Prps	FBgn0036030	Phosphoribosyl pyrophosphate synthetase
CG6903	CG6903	FBgn0029737
CG6995	Saf-B	FBgn0039229	Scaffold attachment factor B
CG7057	AP-2mu	FBgn0263351	Adaptor Protein complex 2, mu subunit
CG7394	CG7394	FBgn0036173
CG7427	SCCRO	FBgn0036510	Squamous cell carcinoma-related oncogene
CG7590	scyl	FBgn0041094	scylla
CG7740	promL	FBgn0026189	prominin-like
CG7971	Srrm234	FBgn0035253	Serine-arginine repetitive matrix 2/3/4
CG8049	Btk29A	FBgn0003502	Btk family kinase at 29A
CG8103	Mi-2	FBgn0262519	Mi-2
CG8177	Ae2	FBgn0036043	Anion exchanger 2
CG8201	par-1	FBgn0260934	par-1
CG8367	cg	FBgn0000289	combgap
CG8475	CG8475	FBgn0031995
CG8479	Opa1	FBgn0261276	Optic atrophy 1
CG8663	nrv3	FBgn0032946	nervana 3
CG8715	lig	FBgn0020279	lingerer
CG8874	FER	FBgn0000723	FER tyrosine kinase
CG9088	Kdm5	FBgn0031759	Lysine demethylase 5
CG9339	sky	FBgn0032901	skywalker
CG9591	omd	FBgn0038168	oocyte maintenance defects
CG9657	CG9657	FBgn0029950
CG9660	toc	FBgn0015600	toucan
CG9983	Hrb98DE	FBgn0001215	Heterogeneous nuclear ribonucleoprotein at 98DE
